# Supplementary material for: Photoinduced [4 + 2]-cycloaddition reactions of vinyldiazo compounds for the construction of heterocyclic and bicyclic rings
Source: Chem Sci. 2024 Jun 28;15(30):12042–6. doi: 10.1039/d4sc03558e (PMC11290432; doi:10.1039/d4sc03558e)
Supplement: SC-015-D4SC03558E-s002 [file SC-015-D4SC03558E-s002.cif]

# Electronic Supplementary Material (ESI) for Chemical Science.
# This journal is © The Royal Society of Chemistry 2024

####################################################################### 
# 
# This file contains crystal structure data downloaded from the 
# Cambridge Structural Database (CSD) hosted by the Cambridge 
# Crystallographic Data Centre (CCDC).
# 
# Full information about CCDC data access policies and citation 
# guidelines are available at http://www.ccdc.cam.ac.uk/access/V1 
# 
# Audit and citation data items may have been added by the CCDC. 
# Please retain this information to preserve the provenance of 
# this file and to allow appropriate attribution of the data. 
# 
#######################################################################

data_hpd842_auto
_database_code_depnum_ccdc_archive 'CCDC 2346068'
loop_
_audit_author_name
_audit_author_address
'Marlyn Rada'
;Univertity of Texas at San Antonio (UTSA)
United States of America
;
_audit_update_record             
;
2024-04-05 deposited with the CCDC.	2024-06-27 downloaded from the CCDC.
;
_audit_creation_date             2024-02-14
_audit_creation_method           
;
Olex2 1.5-ac5-024
(compiled 2022.04.12 svn.rca3783a0 for Rigaku Oxford Diffraction, GUI svn.r6498)
;
_shelx_SHELXL_version_number     2018/3
_chemical_name_common            ?
_chemical_name_systematic        ?
_chemical_formula_moiety         'C26 H35 N O3 Si'
_chemical_formula_sum            'C26 H35 N O3 Si'
_chemical_formula_weight         437.64
_chemical_melting_point          ?
_chemical_oxdiff_formula         'C H N O Si'
_chemical_oxdiff_usercomment     784
loop_
_atom_type_symbol
_atom_type_description
_atom_type_scat_dispersion_real
_atom_type_scat_dispersion_imag
_atom_type_scat_source
C C 0.0181 0.0091 'International Tables Vol C Tables 4.2.6.8 and 6.1.1.4'
H H 0.0000 0.0000 'International Tables Vol C Tables 4.2.6.8 and 6.1.1.4'
N N 0.0311 0.0180 'International Tables Vol C Tables 4.2.6.8 and 6.1.1.4'
O O 0.0492 0.0322 'International Tables Vol C Tables 4.2.6.8 and 6.1.1.4'
Si Si 0.2541 0.3302 'International Tables Vol C Tables 4.2.6.8 and 6.1.1.4'

_shelx_space_group_comment       
;
The symmetry employed for this shelxl refinement is uniquely defined
by the following loop, which should always be used as a source of
symmetry information in preference to the above space-group names.
They are only intended as comments.
;
_space_group_crystal_system      triclinic
_space_group_IT_number           2
_space_group_name_H-M_alt        'P -1'
_space_group_name_Hall           '-P 1'
loop_
_space_group_symop_operation_xyz
'x, y, z'
'-x, -y, -z'

_cell_length_a                   6.03320(10)
_cell_length_b                   11.3990(3)
_cell_length_c                   17.7451(3)
_cell_angle_alpha                84.659(2)
_cell_angle_beta                 88.405(2)
_cell_angle_gamma                83.737(2)
_cell_volume                     1207.63(4)
_cell_formula_units_Z            2
_cell_measurement_reflns_used    13988
_cell_measurement_temperature    100.00(10)
_cell_measurement_theta_max      76.5250
_cell_measurement_theta_min      2.4880
_shelx_estimated_absorpt_T_max   ?
_shelx_estimated_absorpt_T_min   ?
_exptl_absorpt_coefficient_mu    1.062
_exptl_absorpt_correction_T_max  1.000
_exptl_absorpt_correction_T_min  0.796
_exptl_absorpt_correction_type   gaussian
_exptl_absorpt_process_details   
;
CrysAlisPro 1.171.42.102a (Rigaku Oxford Diffraction, 2023)
Numerical absorption correction based on gaussian integration over
a multifaceted crystal model
Empirical absorption correction using spherical harmonics,
implemented in SCALE3 ABSPACK scaling algorithm.
;
_exptl_absorpt_special_details   ?
_exptl_crystal_colour            'clear colourless'
_exptl_crystal_colour_lustre     clear
_exptl_crystal_colour_modifier   .
_exptl_crystal_colour_primary    colourless
_exptl_crystal_density_diffrn    1.204
_exptl_crystal_density_meas      ?
_exptl_crystal_density_method    ?
_exptl_crystal_description       plate
_exptl_crystal_F_000             472
loop_
_exptl_crystal_face_index_h
_exptl_crystal_face_index_k
_exptl_crystal_face_index_l
_exptl_crystal_face_perp_dist
0 6 8 0.0114
-4 -1 3 0.0613
-1 -5 7 0.0244
4 1 -2 0.0412
0 5 -7 0.0441
-3 1 -7 0.0761
0 -6 -8 0.0408
3 0 8 0.0260

_exptl_crystal_size_max          0.121
_exptl_crystal_size_mid          0.071
_exptl_crystal_size_min          0.061
loop_
_exptl_oxdiff_crystal_face_indexfrac_h
_exptl_oxdiff_crystal_face_indexfrac_k
_exptl_oxdiff_crystal_face_indexfrac_l
_exptl_oxdiff_crystal_face_x
_exptl_oxdiff_crystal_face_y
_exptl_oxdiff_crystal_face_z
0.1673 5.5431 8.3775 -0.8146 -0.5588 0.1555
-3.7824 -1.1199 2.5658 -0.4506 0.6587 0.6026
-0.5383 -5.3448 7.1142 -0.4758 0.6908 -0.5444
3.8070 0.9439 -2.3439 0.4390 -0.6418 -0.6288
0.2758 5.3835 -7.0876 0.4537 -0.6585 0.6004
-2.9026 1.0693 -7.2464 0.3520 0.2393 0.9049
0.2210 -5.8550 -7.6340 0.7903 0.5433 -0.2833
2.8238 -0.4723 7.8548 -0.4228 -0.2880 -0.8592

_exptl_transmission_factor_max   ?
_exptl_transmission_factor_min   ?
_diffrn_reflns_av_R_equivalents  0.0373
_diffrn_reflns_av_unetI/netI     0.0262
_diffrn_reflns_Laue_measured_fraction_full 0.999
_diffrn_reflns_Laue_measured_fraction_max 0.939
_diffrn_reflns_limit_h_max       7
_diffrn_reflns_limit_h_min       -7
_diffrn_reflns_limit_k_max       13
_diffrn_reflns_limit_k_min       -14
_diffrn_reflns_limit_l_max       18
_diffrn_reflns_limit_l_min       -22
_diffrn_reflns_number            22726
_diffrn_reflns_point_group_measured_fraction_full 0.999
_diffrn_reflns_point_group_measured_fraction_max 0.939
_diffrn_reflns_theta_full        67.684
_diffrn_reflns_theta_max         76.687
_diffrn_reflns_theta_min         2.501
_diffrn_ambient_environment      N~2~
_diffrn_ambient_temperature      100.00(10)
_diffrn_detector                 'Hybrid Pixel Array Detector'
_diffrn_detector_area_resol_mean 10.0000
_diffrn_detector_type            HyPix
_diffrn_measured_fraction_theta_full 0.999
_diffrn_measured_fraction_theta_max 0.939
_diffrn_measurement_details      
;
List of Runs (angles in degrees, time in seconds):

  # Type    Start    End  Width  t~exp~   \w     \q     \k     \f   Frames
#--------------------------------------------------------------------------
  1  \w    -51.00 -19.00   0.50    0.23    --  -91.75  45.00 -60.00   64
  2  \w    -71.00 -19.00   0.50    0.23    --  -91.75  61.00 -60.00  104
  3  \w    -71.00 -19.00   0.50    0.23    --  -91.75  61.00-150.00  104
  4  \w    -71.00 -19.00   0.50    0.23    --  -91.75  61.00-180.00  104
  5  \w    -51.00 -19.00   0.50    0.23    --  -91.75  45.00-180.00   64
  6  \w    -51.00 -19.00   0.50    0.23    --  -91.75  45.00 -30.00   64
  7  \w    -51.00 -19.00   0.50    0.23    --  -91.75  45.00   0.00   64
  8  \w    -51.00 -19.00   0.50    0.23    --  -91.75  45.00  30.00   64
  9  \w    -85.00 -22.00   0.50    0.23    --  -91.75 125.00 -30.00  126
 10  \w   -119.00 -83.00   0.50    0.06    --  -46.90 -57.00-150.00   72
 11  \w   -119.00 -83.00   0.50    0.06    --  -46.90 -57.00-180.00   72
 12  \w    -80.00 -19.00   0.50    0.23    --  -91.75  95.00-129.00  122
 13  \w    -79.00  26.00   0.50    0.06    --  -46.90  95.00-129.00  210
 14  \w   -119.00 -83.00   0.50    0.06    --  -46.90 -57.00  90.00   72
 15  \w   -164.00-101.00   0.50    0.23    --  -91.75 -77.00 150.00  126
 16  \w   -164.00-101.00   0.50    0.23    --  -91.75 -77.00  90.00  126
 17  \w   -164.00-101.00   0.50    0.23    --  -91.75 -77.00-180.00  126
 18  \w   -164.00 -86.00   0.50    0.23    --  -91.75 -58.00-155.85  156
 19  \w   -164.00-100.00   0.50    0.23    --  -91.75 -94.00 -90.00  128
 20  \w   -164.00-100.00   0.50    0.23    --  -91.75 -94.00-120.00  128
 21  \w   -164.00 -83.00   0.50    0.23    --  -91.75 -95.00 120.00  162
 22  \w     32.00 119.00   0.50    0.06    --   46.90  54.00-171.48  174
 23  \w     83.00 119.00   0.50    0.06    --   46.90  57.00 -90.00   72
 24  \w     32.00 119.00   0.50    0.06    --   46.90  52.00-122.86  174
 25  \w     32.00 109.00   0.50    0.06    --   46.90  49.00 -66.17  154
 26  \w     31.00 119.00   0.50    0.06    --   46.90  55.00  96.75  176
 27  \w     32.00 119.00   0.50    0.06    --   46.90  53.00   0.59  174
 28  \w    -28.00  30.00   0.50    0.06    --   46.90 -19.00 120.00  116
 29  \w     34.00 101.00   0.50    0.23    --  106.91 -77.00  60.00  134
 30  \w     93.00 178.00   0.50    0.23    --  106.91  45.00 150.00  170
 31  \w    105.00 178.00   0.50    0.23    --  106.91  95.00-129.00  146
 32  \w    -28.00  30.00   0.50    0.06    --   46.90 -19.00-150.00  116
 33  \w    -27.00  43.00   0.50    0.06    --   46.90 -37.00-150.00  140
 34  \w     34.00  94.00   0.50    0.06    --   46.90-125.00-180.00  120
 35  \w     37.00 112.00   0.50    0.23    --  106.91-125.00-180.00  150
 36  \w     37.00 112.00   0.50    0.23    --  106.91-125.00 -90.00  150
 37  \w     34.00 106.00   0.50    0.23    --  106.91 -94.00-180.00  144
 38  \w     36.00 107.00   0.50    0.23    --  106.91-105.00 -38.48  142
 39  \w     34.00 106.00   0.50    0.23    --  106.91 -94.00 -30.00  144
 40  \w     37.00 112.00   0.50    0.23    --  106.91-125.00  90.00  150
 41  \w     34.00 105.00   0.50    0.23    --  106.91 -95.00 120.00  142
 42  \w     -9.00  79.00   0.50    0.06    --   46.90 -95.00 120.00  176
;
_diffrn_measurement_device       'four-circle diffractometer'
_diffrn_measurement_device_type  'XtaLAB Synergy, Dualflex, HyPix'
_diffrn_measurement_method       '\w scans'
_diffrn_orient_matrix_type       
'CrysAlisPro convention (1999,Acta A55,543-557)'
_diffrn_orient_matrix_UB_11      0.0718354000
_diffrn_orient_matrix_UB_12      -0.0263460000
_diffrn_orient_matrix_UB_13      -0.0812330000
_diffrn_orient_matrix_UB_21      -0.1381141000
_diffrn_orient_matrix_UB_22      -0.1065897000
_diffrn_orient_matrix_UB_23      0.0065764000
_diffrn_orient_matrix_UB_31      -0.2043851000
_diffrn_orient_matrix_UB_32      0.0811339000
_diffrn_orient_matrix_UB_33      -0.0310365000
_diffrn_radiation_monochromator  mirror
_diffrn_radiation_probe          x-ray
_diffrn_radiation_type           'Cu K\a'
_diffrn_radiation_wavelength     1.54184
_diffrn_source                   'micro-focus sealed X-ray tube'
_diffrn_source_type              'PhotonJet (Cu) X-ray Source'
_reflns_Friedel_coverage         0.000
_reflns_Friedel_fraction_full    .
_reflns_Friedel_fraction_max     .
_reflns_number_gt                4388
_reflns_number_total             4794
_reflns_special_details          
;
 Reflections were merged by SHELXL according to the crystal
 class for the calculation of statistics and refinement.
 
 _reflns_Friedel_fraction is defined as the number of unique
 Friedel pairs measured divided by the number that would be
 possible theoretically, ignoring centric projections and
 systematic absences.
;
_reflns_threshold_expression     'I > 2\s(I)'
_computing_cell_refinement       'CrysAlisPro 1.171.42.102a (Rigaku OD, 2023)'
_computing_data_collection       'CrysAlisPro 1.171.42.102a (Rigaku OD, 2023)'
_computing_data_reduction        'CrysAlisPro 1.171.42.102a (Rigaku OD, 2023)'
_computing_molecular_graphics    'Olex2 1.5-ac5-024 (Dolomanov et al., 2009)'
_computing_publication_material  'Olex2 1.5-ac5-024 (Dolomanov et al., 2009)'
_computing_structure_refinement  'SHELXL 2018/3 (Sheldrick, 2015)'
_computing_structure_solution    'SHELXT  (Sheldrick, 2015)'
_refine_diff_density_max         0.291
_refine_diff_density_min         -0.300
_refine_diff_density_rms         0.041
_refine_ls_extinction_coef       .
_refine_ls_extinction_method     none
_refine_ls_goodness_of_fit_ref   0.992
_refine_ls_hydrogen_treatment    constr
_refine_ls_matrix_type           full
_refine_ls_number_parameters     286
_refine_ls_number_reflns         4794
_refine_ls_number_restraints     0
_refine_ls_R_factor_all          0.0371
_refine_ls_R_factor_gt           0.0341
_refine_ls_restrained_S_all      0.992
_refine_ls_shift/su_max          0.001
_refine_ls_shift/su_mean         0.000
_refine_ls_structure_factor_coef Fsqd
_refine_ls_weighting_details     
'w=1/[\s^2^(Fo^2^)+(0.0481P)^2^+0.5289P] where P=(Fo^2^+2Fc^2^)/3'
_refine_ls_weighting_scheme      calc
_refine_ls_wR_factor_gt          0.0900
_refine_ls_wR_factor_ref         0.0924
_refine_special_details          ?
_olex2_refinement_description    
;
1. Fixed Uiso
 At 1.2 times of:
  All C(H) groups, All C(H,H) groups
 At 1.5 times of:
  All C(H,H,H) groups
2.a Ternary CH refined with riding coordinates:
 C7(H7), C5(H5), C2(H2)
2.b Secondary CH2 refined with riding coordinates:
 C8(H8A,H8B), C17(H17A,H17B)
2.c Aromatic/amide H refined with riding coordinates:
 C9(H9), C19(H19), C18(H18), C3(H3), C4(H4), C25(H25), C21(H21), C24(H24),
 C23(H23), C22(H22)
2.d Idealised Me refined as rotating group:
 C26(H26A,H26B,H26C), C10(H10A,H10B,H10C), C15(H15A,H15B,H15C), C13(H13A,H13B,
 H13C), C11(H11A,H11B,H11C), C14(H14A,H14B,H14C)
;
_atom_sites_solution_hydrogens   geom
_atom_sites_solution_primary     dual
_atom_sites_solution_secondary   ?
loop_
_atom_site_label
_atom_site_type_symbol
_atom_site_fract_x
_atom_site_fract_y
_atom_site_fract_z
_atom_site_U_iso_or_equiv
_atom_site_adp_type
_atom_site_occupancy
_atom_site_site_symmetry_order
_atom_site_calc_flag
_atom_site_refinement_flags_posn
_atom_site_refinement_flags_adp
_atom_site_refinement_flags_occupancy
_atom_site_disorder_assembly
_atom_site_disorder_group
Si1 Si 0.62358(5) 0.69307(3) 0.11039(2) 0.01580(10) Uani 1 1 d . . . . .
O3 O 0.45366(14) 0.17005(7) 0.35558(5) 0.01994(19) Uani 1 1 d . . . . .
O2 O 0.35536(15) 0.35640(8) 0.38490(5) 0.0220(2) Uani 1 1 d . . . . .
O1 O 0.51233(15) 0.62669(8) 0.18909(5) 0.01972(19) Uani 1 1 d . . . . .
N1 N 0.40603(17) 0.52675(9) 0.17165(6) 0.0192(2) Uani 1 1 d . . . . .
C9 C 0.29359(19) 0.48829(10) 0.22872(7) 0.0163(2) Uani 1 1 d . . . . .
H9 H 0.294752 0.523732 0.275064 0.020 Uiso 1 1 calc R U . . .
C16 C 0.33009(19) 0.27661(10) 0.34679(7) 0.0158(2) Uani 1 1 d . . . . .
C1 C 0.16132(19) 0.38811(10) 0.22225(7) 0.0154(2) Uani 1 1 d . . . . .
C7 C -0.03365(19) 0.37207(10) 0.27605(7) 0.0166(2) Uani 1 1 d . . . . .
H7 H -0.161221 0.342061 0.251676 0.020 Uiso 1 1 calc R U . . .
C19 C 0.9387(2) -0.00340(11) 0.40388(7) 0.0195(3) Uani 1 1 d . . . . .
H19 H 1.030126 0.055572 0.384440 0.023 Uiso 1 1 calc R U . . .
C6 C 0.17065(19) 0.28038(10) 0.28412(7) 0.0150(2) Uani 1 1 d . . . . .
C20 C 1.0467(2) -0.12593(11) 0.41449(7) 0.0191(3) Uani 1 1 d . . . . .
C5 C 0.1916(2) 0.17172(10) 0.23477(7) 0.0167(2) Uani 1 1 d . . . . .
H5 H 0.245348 0.093567 0.262151 0.020 Uiso 1 1 calc R U . . .
C18 C 0.7270(2) 0.03315(11) 0.41865(7) 0.0196(3) Uani 1 1 d . . . . .
H18 H 0.629876 -0.024374 0.435810 0.024 Uiso 1 1 calc R U . . .
C3 C -0.0231(2) 0.26458(11) 0.13711(7) 0.0205(3) Uani 1 1 d . . . . .
H3 H -0.135125 0.286801 0.100354 0.025 Uiso 1 1 calc R U . . .
C4 C -0.0184(2) 0.17323(11) 0.18992(7) 0.0200(3) Uani 1 1 d . . . . .
H4 H -0.127224 0.118879 0.197942 0.024 Uiso 1 1 calc R U . . .
C8 C 0.3496(2) 0.21802(11) 0.17152(7) 0.0185(3) Uani 1 1 d . . . . .
H8A H 0.490041 0.239993 0.191055 0.022 Uiso 1 1 calc R U . . .
H8B H 0.381650 0.162983 0.131652 0.022 Uiso 1 1 calc R U . . .
C17 C 0.6344(2) 0.16004(11) 0.40961(7) 0.0200(3) Uani 1 1 d . . . . .
H17A H 0.577143 0.186127 0.458844 0.024 Uiso 1 1 calc R U . . .
H17B H 0.751459 0.210204 0.390458 0.024 Uiso 1 1 calc R U . . .
C26 C -0.1087(2) 0.45952(11) 0.33309(7) 0.0202(3) Uani 1 1 d . . . . .
H26A H 0.022190 0.484507 0.356133 0.030 Uiso 1 1 calc R U . . .
H26B H -0.201263 0.421889 0.372528 0.030 Uiso 1 1 calc R U . . .
H26C H -0.195585 0.528838 0.307579 0.030 Uiso 1 1 calc R U . . .
C2 C 0.1831(2) 0.32647(11) 0.14651(7) 0.0178(2) Uani 1 1 d . . . . .
H2 H 0.229859 0.376901 0.100949 0.021 Uiso 1 1 calc R U . . .
C25 C 0.9479(2) -0.21683(11) 0.45660(7) 0.0227(3) Uani 1 1 d . . . . .
H25 H 0.805045 -0.200365 0.479468 0.027 Uiso 1 1 calc R U . . .
C21 C 1.2574(2) -0.15298(12) 0.38189(7) 0.0225(3) Uani 1 1 d . . . . .
H21 H 1.327941 -0.092220 0.353452 0.027 Uiso 1 1 calc R U . . .
C12 C 0.7229(2) 0.82932(11) 0.14490(7) 0.0197(3) Uani 1 1 d . . . . .
C24 C 1.0562(2) -0.33062(12) 0.46531(8) 0.0269(3) Uani 1 1 d . . . . .
H24 H 0.986831 -0.391474 0.494094 0.032 Uiso 1 1 calc R U . . .
C10 C 0.8529(2) 0.59200(12) 0.07270(8) 0.0232(3) Uani 1 1 d . . . . .
H10A H 0.964609 0.568660 0.111871 0.035 Uiso 1 1 calc R U . . .
H10B H 0.922494 0.632615 0.028567 0.035 Uiso 1 1 calc R U . . .
H10C H 0.793001 0.521255 0.057729 0.035 Uiso 1 1 calc R U . . .
C23 C 1.2654(3) -0.35673(12) 0.43236(8) 0.0287(3) Uani 1 1 d . . . . .
H23 H 1.338994 -0.434964 0.438513 0.034 Uiso 1 1 calc R U . . .
C22 C 1.3656(2) -0.26752(13) 0.39044(8) 0.0276(3) Uani 1 1 d . . . . .
H22 H 1.508270 -0.284584 0.367521 0.033 Uiso 1 1 calc R U . . .
C15 C 0.8004(2) 0.90922(12) 0.07660(8) 0.0263(3) Uani 1 1 d . . . . .
H15A H 0.915381 0.864041 0.047738 0.039 Uiso 1 1 calc R U . . .
H15B H 0.861826 0.977496 0.094556 0.039 Uiso 1 1 calc R U . . .
H15C H 0.673153 0.936961 0.044051 0.039 Uiso 1 1 calc R U . . .
C13 C 0.9162(2) 0.79496(12) 0.20012(8) 0.0270(3) Uani 1 1 d . . . . .
H13A H 0.864712 0.746166 0.244191 0.040 Uiso 1 1 calc R U . . .
H13B H 0.967649 0.866864 0.216709 0.040 Uiso 1 1 calc R U . . .
H13C H 1.039285 0.749951 0.174662 0.040 Uiso 1 1 calc R U . . .
C11 C 0.4082(2) 0.73156(13) 0.03663(8) 0.0263(3) Uani 1 1 d . . . . .
H11A H 0.341755 0.660023 0.026522 0.039 Uiso 1 1 calc R U . . .
H11B H 0.477431 0.764989 -0.009977 0.039 Uiso 1 1 calc R U . . .
H11C H 0.291918 0.789954 0.054462 0.039 Uiso 1 1 calc R U . . .
C14 C 0.5305(2) 0.89792(12) 0.18629(9) 0.0296(3) Uani 1 1 d . . . . .
H14A H 0.409313 0.924141 0.150936 0.044 Uiso 1 1 calc R U . . .
H14B H 0.583824 0.967098 0.205979 0.044 Uiso 1 1 calc R U . . .
H14C H 0.475601 0.846264 0.228347 0.044 Uiso 1 1 calc R U . . .

loop_
_atom_site_aniso_label
_atom_site_aniso_U_11
_atom_site_aniso_U_22
_atom_site_aniso_U_33
_atom_site_aniso_U_23
_atom_site_aniso_U_13
_atom_site_aniso_U_12
Si1 0.01670(16) 0.01445(17) 0.01591(17) 0.00085(12) -0.00031(12) -0.00206(12)
O3 0.0231(4) 0.0154(4) 0.0206(4) -0.0010(3) -0.0087(4) 0.0025(3)
O2 0.0267(5) 0.0177(4) 0.0217(5) -0.0035(4) -0.0069(4) 0.0007(4)
O1 0.0256(4) 0.0172(4) 0.0178(4) -0.0006(3) -0.0005(3) -0.0099(4)
N1 0.0228(5) 0.0153(5) 0.0205(5) -0.0007(4) -0.0017(4) -0.0069(4)
C9 0.0185(5) 0.0146(5) 0.0152(6) 0.0008(4) -0.0026(4) -0.0005(4)
C16 0.0165(5) 0.0144(6) 0.0155(6) 0.0018(4) 0.0009(4) -0.0009(4)
C1 0.0175(5) 0.0134(5) 0.0148(6) 0.0018(4) -0.0027(4) -0.0009(4)
C7 0.0163(5) 0.0146(6) 0.0184(6) 0.0015(5) -0.0013(4) -0.0018(4)
C19 0.0252(6) 0.0173(6) 0.0155(6) 0.0017(5) -0.0011(5) -0.0032(5)
C6 0.0169(5) 0.0127(5) 0.0151(6) 0.0013(4) -0.0005(4) -0.0025(4)
C20 0.0230(6) 0.0186(6) 0.0156(6) -0.0021(5) -0.0039(5) -0.0002(5)
C5 0.0201(6) 0.0127(5) 0.0170(6) -0.0007(4) -0.0013(5) -0.0010(4)
C18 0.0225(6) 0.0169(6) 0.0190(6) 0.0029(5) -0.0050(5) -0.0024(5)
C3 0.0239(6) 0.0188(6) 0.0195(6) -0.0033(5) -0.0072(5) -0.0026(5)
C4 0.0220(6) 0.0171(6) 0.0220(6) -0.0040(5) -0.0019(5) -0.0051(5)
C8 0.0211(6) 0.0173(6) 0.0169(6) -0.0011(5) 0.0001(5) -0.0014(5)
C17 0.0205(6) 0.0195(6) 0.0192(6) 0.0005(5) -0.0068(5) 0.0005(5)
C26 0.0192(6) 0.0180(6) 0.0225(6) -0.0007(5) 0.0017(5) 0.0008(5)
C2 0.0223(6) 0.0165(6) 0.0145(6) 0.0005(5) -0.0018(5) -0.0031(5)
C25 0.0270(6) 0.0205(6) 0.0205(6) -0.0007(5) -0.0026(5) -0.0026(5)
C21 0.0252(6) 0.0237(6) 0.0183(6) -0.0018(5) -0.0011(5) -0.0010(5)
C12 0.0199(6) 0.0157(6) 0.0234(6) -0.0009(5) 0.0027(5) -0.0028(5)
C24 0.0375(8) 0.0175(6) 0.0259(7) -0.0002(5) -0.0077(6) -0.0030(5)
C10 0.0250(6) 0.0211(6) 0.0234(6) -0.0048(5) -0.0019(5) 0.0012(5)
C23 0.0391(8) 0.0182(6) 0.0285(7) -0.0071(5) -0.0127(6) 0.0064(6)
C22 0.0272(7) 0.0307(7) 0.0242(7) -0.0091(6) -0.0043(5) 0.0062(6)
C15 0.0269(7) 0.0193(6) 0.0321(7) 0.0031(5) 0.0035(6) -0.0061(5)
C13 0.0293(7) 0.0245(7) 0.0285(7) -0.0038(6) -0.0041(6) -0.0073(6)
C11 0.0213(6) 0.0340(7) 0.0224(7) 0.0048(6) -0.0030(5) -0.0033(5)
C14 0.0313(7) 0.0186(6) 0.0395(8) -0.0079(6) 0.0108(6) -0.0039(5)

_geom_special_details            
;
 All esds (except the esd in the dihedral angle between two l.s. planes)
 are estimated using the full covariance matrix.  The cell esds are taken
 into account individually in the estimation of esds in distances, angles
 and torsion angles; correlations between esds in cell parameters are only
 used when they are defined by crystal symmetry.  An approximate (isotropic)
 treatment of cell esds is used for estimating esds involving l.s. planes.
;
loop_
_geom_bond_atom_site_label_1
_geom_bond_atom_site_label_2
_geom_bond_distance
_geom_bond_site_symmetry_2
_geom_bond_publ_flag
Si1 O1 1.6839(9) . ?
Si1 C12 1.8834(13) . ?
Si1 C10 1.8530(13) . ?
Si1 C11 1.8594(13) . ?
O3 C16 1.3524(14) . ?
O3 C17 1.4600(14) . ?
O2 C16 1.2076(15) . ?
O1 N1 1.4286(13) . ?
N1 C9 1.2735(16) . ?
C9 C1 1.4773(16) . ?
C16 C6 1.4852(16) . ?
C1 C7 1.5101(16) . ?
C1 C6 1.5665(15) . ?
C1 C2 1.5694(16) . ?
C7 C6 1.5274(16) . ?
C7 C26 1.5123(17) . ?
C19 C20 1.4733(17) . ?
C19 C18 1.3262(18) . ?
C6 C5 1.5744(16) . ?
C20 C25 1.3975(18) . ?
C20 C21 1.3974(18) . ?
C5 C4 1.5123(17) . ?
C5 C8 1.5448(16) . ?
C18 C17 1.4885(17) . ?
C3 C4 1.3329(18) . ?
C3 C2 1.5160(17) . ?
C8 C2 1.5447(16) . ?
C25 C24 1.3844(19) . ?
C21 C22 1.3916(19) . ?
C12 C15 1.5403(17) . ?
C12 C13 1.5379(18) . ?
C12 C14 1.5363(18) . ?
C24 C23 1.391(2) . ?
C23 C22 1.386(2) . ?

loop_
_geom_angle_atom_site_label_1
_geom_angle_atom_site_label_2
_geom_angle_atom_site_label_3
_geom_angle
_geom_angle_site_symmetry_1
_geom_angle_site_symmetry_3
_geom_angle_publ_flag
O1 Si1 C12 103.03(5) . . ?
O1 Si1 C10 109.80(5) . . ?
O1 Si1 C11 110.36(5) . . ?
C10 Si1 C12 112.94(6) . . ?
C10 Si1 C11 108.82(6) . . ?
C11 Si1 C12 111.77(6) . . ?
C16 O3 C17 115.87(9) . . ?
N1 O1 Si1 110.72(7) . . ?
C9 N1 O1 110.23(10) . . ?
N1 C9 C1 119.46(11) . . ?
O3 C16 C6 110.78(10) . . ?
O2 C16 O3 122.62(11) . . ?
O2 C16 C6 126.57(11) . . ?
C9 C1 C7 119.05(10) . . ?
C9 C1 C6 121.33(10) . . ?
C9 C1 C2 117.67(10) . . ?
C7 C1 C6 59.50(7) . . ?
C7 C1 C2 120.80(10) . . ?
C6 C1 C2 102.77(9) . . ?
C1 C7 C6 62.09(7) . . ?
C1 C7 C26 122.41(10) . . ?
C26 C7 C6 124.90(10) . . ?
C18 C19 C20 126.77(12) . . ?
C16 C6 C1 118.18(10) . . ?
C16 C6 C7 122.16(10) . . ?
C16 C6 C5 117.34(10) . . ?
C1 C6 C5 102.13(9) . . ?
C7 C6 C1 58.41(7) . . ?
C7 C6 C5 119.47(10) . . ?
C25 C20 C19 122.68(11) . . ?
C21 C20 C19 119.09(11) . . ?
C21 C20 C25 118.23(12) . . ?
C4 C5 C6 109.77(9) . . ?
C4 C5 C8 99.82(10) . . ?
C8 C5 C6 99.16(9) . . ?
C19 C18 C17 123.09(12) . . ?
C4 C3 C2 107.38(11) . . ?
C3 C4 C5 107.65(11) . . ?
C2 C8 C5 93.18(9) . . ?
O3 C17 C18 107.07(10) . . ?
C3 C2 C1 109.32(10) . . ?
C3 C2 C8 99.61(10) . . ?
C8 C2 C1 99.47(9) . . ?
C24 C25 C20 120.67(13) . . ?
C22 C21 C20 121.03(13) . . ?
C15 C12 Si1 109.23(9) . . ?
C13 C12 Si1 110.58(9) . . ?
C13 C12 C15 109.83(11) . . ?
C14 C12 Si1 109.50(9) . . ?
C14 C12 C15 109.07(11) . . ?
C14 C12 C13 108.62(11) . . ?
C25 C24 C23 120.65(13) . . ?
C22 C23 C24 119.37(12) . . ?
C23 C22 C21 120.05(13) . . ?

_shelx_res_file                  
;
TITL hpd842_auto_a.res in P-1
    hpd842_auto.res
    created by SHELXL-2018/3 at 15:04:44 on 14-Feb-2024
REM Old TITL hpd842_auto in P-1
REM SHELXT solution in P-1: R1 0.105, Rweak 0.005, Alpha 0.039
REM <I/s> 0.000 for 0 systematic absences, Orientation as input
REM Formula found by SHELXT: C13 N O1 Si
CELL 1.54184 6.0332 11.399 17.7451 84.659 88.405 83.737
ZERR 2 0.0001 0.0003 0.0003 0.002 0.002 0.002
LATT 1
SFAC C H N O Si
UNIT 52 70 2 6 2

L.S. 4
PLAN  7
TEMP -173
fmap 2
ACTA
OMIT 6 10 3
REM <olex2.extras>
REM <HklSrc "%.\\hpd842_auto.hkl">
REM </olex2.extras>

WGHT    0.048100    0.528900
FVAR       9.47825
SI1   5    0.623578    0.693074    0.110389    11.00000    0.01670    0.01445 =
         0.01591    0.00085   -0.00031   -0.00206
O3    4    0.453661    0.170050    0.355581    11.00000    0.02313    0.01545 =
         0.02058   -0.00099   -0.00873    0.00252
O2    4    0.355361    0.356398    0.384899    11.00000    0.02666    0.01769 =
         0.02170   -0.00347   -0.00690    0.00073
O1    4    0.512328    0.626691    0.189092    11.00000    0.02561    0.01725 =
         0.01781   -0.00062   -0.00053   -0.00994
N1    3    0.406030    0.526754    0.171653    11.00000    0.02278    0.01535 =
         0.02049   -0.00067   -0.00168   -0.00691
C9    1    0.293586    0.488291    0.228716    11.00000    0.01850    0.01457 =
         0.01523    0.00080   -0.00262   -0.00047
AFIX  43
H9    2    0.294752    0.523732    0.275064    11.00000   -1.20000
AFIX   0
C16   1    0.330094    0.276607    0.346794    11.00000    0.01652    0.01444 =
         0.01552    0.00179    0.00092   -0.00095
C1    1    0.161320    0.388110    0.222247    11.00000    0.01748    0.01340 =
         0.01478    0.00178   -0.00265   -0.00094
C7    1   -0.033648    0.372074    0.276047    11.00000    0.01635    0.01465 =
         0.01838    0.00151   -0.00134   -0.00179
AFIX  13
H7    2   -0.161221    0.342061    0.251676    11.00000   -1.20000
AFIX   0
C19   1    0.938661   -0.003395    0.403882    11.00000    0.02522    0.01728 =
         0.01553    0.00168   -0.00105   -0.00323
AFIX  43
H19   2    1.030126    0.055572    0.384440    11.00000   -1.20000
AFIX   0
C6    1    0.170651    0.280381    0.284116    11.00000    0.01695    0.01271 =
         0.01511    0.00127   -0.00048   -0.00252
C20   1    1.046719   -0.125929    0.414492    11.00000    0.02298    0.01857 =
         0.01559   -0.00206   -0.00387   -0.00022
C5    1    0.191588    0.171717    0.234771    11.00000    0.02008    0.01269 =
         0.01697   -0.00074   -0.00126   -0.00096
AFIX  13
H5    2    0.245348    0.093567    0.262151    11.00000   -1.20000
AFIX   0
C18   1    0.726975    0.033146    0.418652    11.00000    0.02248    0.01689 =
         0.01897    0.00287   -0.00502   -0.00237
AFIX  43
H18   2    0.629876   -0.024374    0.435810    11.00000   -1.20000
AFIX   0
C3    1   -0.023143    0.264577    0.137112    11.00000    0.02390    0.01883 =
         0.01955   -0.00333   -0.00717   -0.00260
AFIX  43
H3    2   -0.135125    0.286801    0.100354    11.00000   -1.20000
AFIX   0
C4    1   -0.018374    0.173229    0.189922    11.00000    0.02197    0.01714 =
         0.02196   -0.00404   -0.00186   -0.00507
AFIX  43
H4    2   -0.127224    0.118879    0.197942    11.00000   -1.20000
AFIX   0
C8    1    0.349558    0.218018    0.171522    11.00000    0.02107    0.01731 =
         0.01694   -0.00108    0.00012   -0.00142
AFIX  23
H8A   2    0.490041    0.239993    0.191055    11.00000   -1.20000
H8B   2    0.381650    0.162983    0.131652    11.00000   -1.20000
AFIX   0
C17   1    0.634365    0.160042    0.409609    11.00000    0.02055    0.01949 =
         0.01920    0.00046   -0.00681    0.00046
AFIX  23
H17A  2    0.577143    0.186127    0.458844    11.00000   -1.20000
H17B  2    0.751459    0.210204    0.390458    11.00000   -1.20000
AFIX   0
C26   1   -0.108679    0.459522    0.333092    11.00000    0.01920    0.01797 =
         0.02251   -0.00072    0.00165    0.00078
AFIX 137
H26A  2    0.022190    0.484507    0.356133    11.00000   -1.50000
H26B  2   -0.201263    0.421889    0.372528    11.00000   -1.50000
H26C  2   -0.195585    0.528838    0.307579    11.00000   -1.50000
AFIX   0
C2    1    0.183055    0.326474    0.146511    11.00000    0.02234    0.01652 =
         0.01447    0.00046   -0.00180   -0.00309
AFIX  13
H2    2    0.229859    0.376901    0.100949    11.00000   -1.20000
AFIX   0
C25   1    0.947932   -0.216828    0.456596    11.00000    0.02703    0.02054 =
         0.02047   -0.00071   -0.00261   -0.00264
AFIX  43
H25   2    0.805045   -0.200365    0.479468    11.00000   -1.20000
AFIX   0
C21   1    1.257442   -0.152976    0.381892    11.00000    0.02524    0.02370 =
         0.01825   -0.00184   -0.00114   -0.00098
AFIX  43
H21   2    1.327941   -0.092220    0.353452    11.00000   -1.20000
AFIX   0
C12   1    0.722949    0.829324    0.144902    11.00000    0.01989    0.01570 =
         0.02340   -0.00089    0.00266   -0.00281
C24   1    1.056180   -0.330623    0.465313    11.00000    0.03753    0.01747 =
         0.02588   -0.00024   -0.00768   -0.00296
AFIX  43
H24   2    0.986831   -0.391474    0.494094    11.00000   -1.20000
AFIX   0
C10   1    0.852935    0.591996    0.072700    11.00000    0.02496    0.02107 =
         0.02344   -0.00478   -0.00192    0.00118
AFIX 137
H10A  2    0.964609    0.568660    0.111871    11.00000   -1.50000
H10B  2    0.922494    0.632615    0.028567    11.00000   -1.50000
H10C  2    0.793001    0.521255    0.057729    11.00000   -1.50000
AFIX   0
C23   1    1.265420   -0.356728    0.432356    11.00000    0.03907    0.01816 =
         0.02846   -0.00709   -0.01272    0.00642
AFIX  43
H23   2    1.338994   -0.434964    0.438513    11.00000   -1.20000
AFIX   0
C22   1    1.365630   -0.267519    0.390436    11.00000    0.02719    0.03074 =
         0.02419   -0.00910   -0.00431    0.00617
AFIX  43
H22   2    1.508270   -0.284584    0.367521    11.00000   -1.20000
AFIX   0
C15   1    0.800367    0.909221    0.076601    11.00000    0.02693    0.01932 =
         0.03211    0.00308    0.00351   -0.00609
AFIX 137
H15A  2    0.915381    0.864041    0.047738    11.00000   -1.50000
H15B  2    0.861826    0.977496    0.094556    11.00000   -1.50000
H15C  2    0.673153    0.936961    0.044051    11.00000   -1.50000
AFIX   0
C13   1    0.916173    0.794960    0.200124    11.00000    0.02930    0.02447 =
         0.02853   -0.00376   -0.00414   -0.00733
AFIX 137
H13A  2    0.864712    0.746166    0.244191    11.00000   -1.50000
H13B  2    0.967649    0.866864    0.216709    11.00000   -1.50000
H13C  2    1.039285    0.749951    0.174662    11.00000   -1.50000
AFIX   0
C11   1    0.408205    0.731561    0.036627    11.00000    0.02127    0.03399 =
         0.02241    0.00483   -0.00304   -0.00332
AFIX 137
H11A  2    0.341755    0.660023    0.026522    11.00000   -1.50000
H11B  2    0.477431    0.764989   -0.009977    11.00000   -1.50000
H11C  2    0.291918    0.789954    0.054462    11.00000   -1.50000
AFIX   0
C14   1    0.530501    0.897916    0.186287    11.00000    0.03130    0.01860 =
         0.03948   -0.00791    0.01075   -0.00393
AFIX 137
H14A  2    0.409313    0.924141    0.150936    11.00000   -1.50000
H14B  2    0.583824    0.967098    0.205979    11.00000   -1.50000
H14C  2    0.475601    0.846264    0.228347    11.00000   -1.50000
AFIX   0
HKLF 4


REM  hpd842_auto_a.res in P-1
REM wR2 = 0.0924, GooF = S = 0.992, Restrained GooF = 0.992 for all data
REM R1 = 0.0341 for 4388 Fo > 4sig(Fo) and 0.0371 for all 4794 data
REM 286 parameters refined using 0 restraints

END

WGHT      0.0427      0.4653

REM Highest difference peak  0.291,  deepest hole -0.300,  1-sigma level  0.041
Q1    1   0.5068  0.7182  0.0701  11.00000  0.05    0.29
Q2    1   0.6657  0.7713  0.1314  11.00000  0.05    0.28
Q3    1   0.0448  0.3988  0.2424  11.00000  0.05    0.25
Q4    1   1.1540 -0.1395  0.4059  11.00000  0.05    0.25
Q5    1   0.0757  0.3015  0.1405  11.00000  0.05    0.24
Q6    1   0.1668  0.3629  0.1852  11.00000  0.05    0.24
Q7    1   0.2767  0.1870  0.2062  11.00000  0.05    0.23
;
_shelx_res_checksum              8526
_olex2_exptl_crystal_mounting_method 'nylon loop'
_olex2_submission_special_instructions 'No special instructions were received'
_oxdiff_exptl_absorpt_empirical_details 
;
Empirical correction (ABSPACK) includes:
- Absorption correction using spherical harmonics
- Frame scaling
- Detector area scaling
- B-factor correction
;
_oxdiff_exptl_absorpt_empirical_full_max 1.250
_oxdiff_exptl_absorpt_empirical_full_min 0.824
####################################################################### 
# 
# This file contains crystal structure data downloaded from the 
# Cambridge Structural Database (CSD) hosted by the Cambridge 
# Crystallographic Data Centre (CCDC).
# 
# Full information about CCDC data access policies and citation 
# guidelines are available at http://www.ccdc.cam.ac.uk/access/V1 
# 
# Audit and citation data items may have been added by the CCDC. 
# Please retain this information to preserve the provenance of 
# this file and to allow appropriate attribution of the data. 
# 
#######################################################################

data_hpd873_twin1_hklf4
_database_code_depnum_ccdc_archive 'CCDC 2346069'
loop_
_audit_author_name
_audit_author_address
'Marlyn Rada'
;Univertity of Texas at San Antonio (UTSA)
United States of America
;
_audit_update_record             
;
2024-04-05 deposited with the CCDC.	2024-06-27 downloaded from the CCDC.
;
_audit_creation_date             2024-04-03
_audit_creation_method           
;
Olex2 1.5-ac5-024
(compiled 2022.04.12 svn.rca3783a0 for Rigaku Oxford Diffraction, GUI svn.r6498)
;
_shelx_SHELXL_version_number     2018/3
_chemical_name_common            ?
_chemical_name_systematic        ?
_chemical_formula_moiety         'C35 H41 N3 O4 Si'
_chemical_formula_sum            'C35 H41 N3 O4 Si'
_chemical_formula_weight         595.80
_chemical_melting_point          ?
_chemical_oxdiff_formula         'C H O N Si'
_chemical_oxdiff_usercomment     627
loop_
_atom_type_symbol
_atom_type_description
_atom_type_scat_dispersion_real
_atom_type_scat_dispersion_imag
_atom_type_scat_source
C C 0.0181 0.0091 'International Tables Vol C Tables 4.2.6.8 and 6.1.1.4'
H H 0.0000 0.0000 'International Tables Vol C Tables 4.2.6.8 and 6.1.1.4'
N N 0.0311 0.0180 'International Tables Vol C Tables 4.2.6.8 and 6.1.1.4'
O O 0.0492 0.0322 'International Tables Vol C Tables 4.2.6.8 and 6.1.1.4'
Si Si 0.2541 0.3302 'International Tables Vol C Tables 4.2.6.8 and 6.1.1.4'

_shelx_space_group_comment       
;
The symmetry employed for this shelxl refinement is uniquely defined
by the following loop, which should always be used as a source of
symmetry information in preference to the above space-group names.
They are only intended as comments.
;
_space_group_crystal_system      triclinic
_space_group_IT_number           2
_space_group_name_H-M_alt        'P -1'
_space_group_name_Hall           '-P 1'
loop_
_space_group_symop_operation_xyz
'x, y, z'
'-x, -y, -z'

_cell_length_a                   14.0714(2)
_cell_length_b                   14.8588(2)
_cell_length_c                   16.3784(2)
_cell_angle_alpha                90.5720(10)
_cell_angle_beta                 92.7850(10)
_cell_angle_gamma                107.3760(10)
_cell_volume                     3263.25(8)
_cell_formula_units_Z            4
_cell_measurement_reflns_used    23130
_cell_measurement_temperature    100.00(10)
_cell_measurement_theta_max      75.9960
_cell_measurement_theta_min      4.1390
_shelx_estimated_absorpt_T_max   ?
_shelx_estimated_absorpt_T_min   ?
_exptl_absorpt_coefficient_mu    0.966
_exptl_absorpt_correction_T_max  0.117
_exptl_absorpt_correction_T_min  0.007
_exptl_absorpt_correction_type   gaussian
_exptl_absorpt_process_details   
;
CrysAlisPro 1.171.42.102a (Rigaku Oxford Diffraction, 2023)
Numerical absorption correction based on gaussian integration over
a multifaceted crystal model
Empirical absorption correction using spherical harmonics,
implemented in SCALE3 ABSPACK scaling algorithm.
;
_exptl_absorpt_special_details   ?
_exptl_crystal_colour            'clear colourless'
_exptl_crystal_colour_lustre     clear
_exptl_crystal_colour_modifier   .
_exptl_crystal_colour_primary    colourless
_exptl_crystal_density_diffrn    1.213
_exptl_crystal_density_meas      ?
_exptl_crystal_density_method    ?
_exptl_crystal_description       plate
_exptl_crystal_F_000             1272
loop_
_exptl_crystal_face_index_h
_exptl_crystal_face_index_k
_exptl_crystal_face_index_l
_exptl_crystal_face_perp_dist
0 2 10 0.0585
8 -7 -1 0.0543
-1 -2 -10 0.0694
-8 7 1 0.0374
-1 -2 10 0.0594
-4 -7 -1 0.0177
2 3 -10 0.0628
4 7 1 0.0432

_exptl_crystal_size_max          0.139
_exptl_crystal_size_mid          0.093
_exptl_crystal_size_min          0.062
loop_
_exptl_oxdiff_crystal_face_indexfrac_h
_exptl_oxdiff_crystal_face_indexfrac_k
_exptl_oxdiff_crystal_face_indexfrac_l
_exptl_oxdiff_crystal_face_x
_exptl_oxdiff_crystal_face_y
_exptl_oxdiff_crystal_face_z
0.2322 1.9393 10.2822 -0.0258 -0.1163 0.9929
7.9065 -7.0463 -1.1386 0.2336 0.9714 -0.0434
-0.6136 -1.6137 -10.2960 0.0147 0.0704 -0.9974
-7.8818 7.0579 1.2969 -0.2334 -0.9706 0.0589
-0.7228 -1.6874 10.4466 0.4051 -0.0995 0.9088
-4.4561 -6.5510 -0.8074 0.9198 -0.2205 -0.3247
1.6509 3.0238 -9.8056 -0.5852 0.1426 -0.7982
4.4595 6.5646 0.6624 -0.9240 0.2216 0.3117

_exptl_transmission_factor_max   ?
_exptl_transmission_factor_min   ?
_diffrn_reflns_av_R_equivalents  ?
_diffrn_reflns_av_unetI/netI     0.0143
_diffrn_reflns_Laue_measured_fraction_full 0.998
_diffrn_reflns_Laue_measured_fraction_max 0.959
_diffrn_reflns_limit_h_max       17
_diffrn_reflns_limit_h_min       -17
_diffrn_reflns_limit_k_max       18
_diffrn_reflns_limit_k_min       -18
_diffrn_reflns_limit_l_max       20
_diffrn_reflns_limit_l_min       -14
_diffrn_reflns_number            23211
_diffrn_reflns_point_group_measured_fraction_full 0.998
_diffrn_reflns_point_group_measured_fraction_max 0.959
_diffrn_reflns_theta_full        67.684
_diffrn_reflns_theta_max         76.829
_diffrn_reflns_theta_min         2.702
_diffrn_ambient_environment      N~2~
_diffrn_ambient_temperature      100.00(10)
_diffrn_detector                 'Hybrid Pixel Array Detector'
_diffrn_detector_area_resol_mean 10.0000
_diffrn_detector_type            HyPix
_diffrn_measured_fraction_theta_full 0.998
_diffrn_measured_fraction_theta_max 0.959
_diffrn_measurement_details      
;
List of Runs (angles in degrees, time in seconds):

  # Type    Start    End  Width  t~exp~   \w     \q     \k     \f   Frames
#--------------------------------------------------------------------------
  1  \w   -122.00 -30.00   0.50    0.42    --  -46.65 -16.00  72.00  184
  2  \w     30.00 123.00   0.50    0.42    --   46.65  16.00-118.00  186
  3  \w    -28.00  29.00   0.50    0.42    --   46.65 -16.00  72.00  114
  4  \w   -167.00 -75.00   0.50    1.66    --  -91.75 -16.00  72.00  184
  5  \w     90.00 178.00   0.50    1.66    --  106.91  16.00-118.00  176
  6  \w   -118.00 -83.00   0.50    0.42    --  -46.65 -57.00 120.00   70
  7  \w    -29.00  30.00   0.50    0.42    --  -46.65  16.00-118.00  118
  8  \w   -118.00 -83.00   0.50    0.42    --  -46.65 -57.00   0.00   70
  9  \w    -30.00  29.00   0.50    0.42    --  -46.65  19.00 -60.00  118
 10  \w    -86.00 -13.00   0.50    0.42    --  -46.65 125.00-120.00  146
 11  \w     83.00 120.00   0.50    0.42    --   46.65  57.00   0.00   74
 12  \w    -25.00  63.00   0.50    0.42    --   46.65 -57.00  60.00  176
 13  \w     34.00  93.00   0.50    0.42    --   46.65-125.00 120.00  118
 14  \w    -51.00 -19.00   0.50    1.66    --  -91.75  45.00-150.00   64
 15  \w    -51.00 -19.00   0.50    1.66    --  -91.75  45.00  60.00   64
 16  \w   -164.00-100.00   0.50    1.66    --  -91.75 -94.00 150.00  128
 17  \w    -51.00 -19.00   0.50    1.66    --  -91.75  45.00-180.00   64
 18  \w    -51.00 -19.00   0.50    1.66    --  -91.75  45.00-120.00   64
 19  \w   -164.00 -90.00   0.50    1.66    --  -91.75 -60.00-110.28  148
 20  \w   -164.00-101.00   0.50    1.66    --  -91.75 -77.00-180.00  126
 21  \w   -162.00 -87.00   0.50    1.66    --  -91.75-125.00-180.00  150
 22  \w   -101.00 -19.00   0.50    1.66    --  -91.75  77.00  30.00  164
 23  \w   -164.00-101.00   0.50    1.66    --  -91.75 -77.00-150.00  126
 24  \w   -164.00-100.00   0.50    1.66    --  -91.75 -94.00  60.00  128
 25  \w    -85.00 -22.00   0.50    1.66    --  -91.75 125.00 -60.00  126
 26  \w    -71.00 -19.00   0.50    1.66    --  -91.75  61.00 120.00  104
 27  \w     34.00  71.00   0.50    1.66    --  106.91 -61.00 120.00   74
 28  \w     37.00 112.00   0.50    1.66    --  106.91-125.00  60.00  150
 29  \w     37.00 112.00   0.50    1.66    --  106.91-125.00 120.00  150
 30  \w     37.00 112.00   0.50    1.66    --  106.91-125.00  30.00  150
 31  \w     34.00 106.00   0.50    1.66    --  106.91 -94.00-120.00  144
 32  \w     34.00 106.00   0.50    1.66    --  106.91 -94.00 150.00  144
 33  \w     34.00  71.00   0.50    1.66    --  106.91 -61.00  60.00   74
 34  \w     37.00 112.00   0.50    1.66    --  106.91-125.00-180.00  150
 35  \w     38.00 108.00   0.50    1.66    --  106.91-111.00 -62.55  140
 36  \w     34.00 106.00   0.50    1.66    --  106.91 -94.00-180.00  144
 37  \w     37.00 112.00   0.50    1.66    --  106.91-125.00 -30.00  150
 38  \w     34.00  71.00   0.50    1.66    --  106.91 -61.00-120.00   74
 39  \w     34.00 106.00   0.50    1.66    --  106.91 -94.00  30.00  144
 40  \w     34.00  71.00   0.50    1.66    --  106.91 -61.00-150.00   74
 41  \w     39.00 119.00   0.50    1.66    --  106.91-134.00 -95.97  160
 42  \w     92.00 178.00   0.50    1.66    --  106.91  30.00 -30.00  172
 43  \w     34.00  71.00   0.50    1.66    --  106.91 -61.00  30.00   74
 44  \w     34.00 106.00   0.50    1.66    --  106.91 -94.00  90.00  144
 45  \w   -118.00 -31.00   0.50    0.42    --  -46.65 -55.00  26.88  174
 46  \w     31.00 120.00   0.50    0.42    --   46.65  55.00 158.42  178
 47  \w     31.00 120.00   0.50    0.42    --   46.65  54.00  -6.07  178
 48  \w     31.00 120.00   0.50    0.42    --   46.65  55.00-134.99  178
 49  \w     31.00 120.00   0.50    0.42    --   46.65  55.00 115.64  178
 50  \w     31.00 120.00   0.50    0.42    --   46.65  53.00 -74.43  178
;
_diffrn_measurement_device       'four-circle diffractometer'
_diffrn_measurement_device_type  'XtaLAB Synergy, Dualflex, HyPix'
_diffrn_measurement_method       '\w scans'
_diffrn_orient_matrix_type       
'CrysAlisPro convention (1999,Acta A55,543-557)'
_diffrn_orient_matrix_UB_11      -0.0591211000
_diffrn_orient_matrix_UB_12      -0.1024211000
_diffrn_orient_matrix_UB_13      0.0181468000
_diffrn_orient_matrix_UB_21      0.0950006000
_diffrn_orient_matrix_UB_22      -0.0299968000
_diffrn_orient_matrix_UB_23      -0.0077993000
_diffrn_orient_matrix_UB_31      0.0260408000
_diffrn_orient_matrix_UB_32      0.0204948000
_diffrn_orient_matrix_UB_33      0.0921092000
_diffrn_radiation_monochromator  mirror
_diffrn_radiation_probe          x-ray
_diffrn_radiation_type           'Cu K\a'
_diffrn_radiation_wavelength     1.54184
_diffrn_source                   'micro-focus sealed X-ray tube'
_diffrn_source_type              'PhotonJet (Cu) X-ray Source'
_reflns_Friedel_coverage         0.000
_reflns_Friedel_fraction_full    .
_reflns_Friedel_fraction_max     .
_reflns_number_gt                20241
_reflns_number_total             23211
_reflns_special_details          
;
 _reflns_Friedel_fraction is defined as the number of unique
 Friedel pairs measured divided by the number that would be
 possible theoretically, ignoring centric projections and
 systematic absences. Completness statistics refer to single and
 composite reflections containing twin component 1 only.
;
_reflns_threshold_expression     'I > 2\s(I)'
_computing_cell_refinement       'CrysAlisPro 1.171.42.102a (Rigaku OD, 2023)'
_computing_data_collection       'CrysAlisPro 1.171.42.102a (Rigaku OD, 2023)'
_computing_data_reduction        'CrysAlisPro 1.171.42.102a (Rigaku OD, 2023)'
_computing_molecular_graphics    'Olex2 1.5-ac5-024 (Dolomanov et al., 2009)'
_computing_publication_material  'Olex2 1.5-ac5-024 (Dolomanov et al., 2009)'
_computing_structure_refinement  'SHELXL 2018/3 (Sheldrick, 2015)'
_computing_structure_solution    'SHELXT  (Sheldrick, 2015)'
_refine_diff_density_max         0.900
_refine_diff_density_min         -0.567
_refine_diff_density_rms         0.054
_refine_ls_extinction_coef       .
_refine_ls_extinction_method     none
_refine_ls_goodness_of_fit_ref   1.002
_refine_ls_hydrogen_treatment    constr
_refine_ls_matrix_type           full
_refine_ls_number_parameters     788
_refine_ls_number_reflns         23211
_refine_ls_number_restraints     0
_refine_ls_R_factor_all          0.0737
_refine_ls_R_factor_gt           0.0669
_refine_ls_restrained_S_all      1.002
_refine_ls_shift/su_max          0.000
_refine_ls_shift/su_mean         0.000
_refine_ls_structure_factor_coef Fsqd
_refine_ls_weighting_details     
'w=1/[\s^2^(Fo^2^)+(0.0300P)^2^+3.0000P] where P=(Fo^2^+2Fc^2^)/3'
_refine_ls_weighting_scheme      calc
_refine_ls_wR_factor_gt          0.1395
_refine_ls_wR_factor_ref         0.1432
_refine_special_details          
;
 Refined as a 2-component twin.
;
_olex2_refinement_description    
;
1. Twinned data refinement
 Scales: 0.5668(7)
 0.4332(7)
2. Fixed Uiso
 At 1.2 times of:
  All C(H) groups, All C(H,H) groups
 At 1.5 times of:
  All C(H,H,H) groups
3.a Ternary CH refined with riding coordinates:
 C4(H4), C39(H39)
3.b Secondary CH2 refined with riding coordinates:
 C37(H37A,H37B), C2(H2A,H2B), C55(H55A,H55B), C56(H56A,H56B), C20(H20A,H20B),
 C21(H21A,H21B)
3.c Aromatic/amide H refined with riding coordinates:
 C14(H14), C64(H64), C18(H18), C53(H53), C43(H43), C29(H29), C47(H47), C8(H8),
 C44(H44), C12(H12), C16(H16), C45(H45), C23(H23), C17(H17), C50(H50), C9(H9),
 C27(H27), C62(H62), C49(H49), C58(H58), C15(H15), C10(H10), C46(H46), C61(H61),
  C60(H60), C51(H51), C52(H52), C24(H24), C26(H26), C11(H11), C25(H25), C59(H59)
3.d Idealised Me refined as rotating group:
 C63(H63A,H63B,H63C), C68(H68A,H68B,H68C), C28(H28A,H28B,H28C), C33(H33A,H33B,
 H33C), C70(H70A,H70B,H70C), C69(H69A,H69B,H69C), C34(H34A,H34B,H34C), C31(H31A,
 H31B,H31C), C66(H66A,H66B,H66C), C30(H30A,H30B,H30C), C35(H35A,H35B,H35C),
 C65(H65A,H65B,H65C)
;
_atom_sites_solution_hydrogens   geom
_atom_sites_solution_primary     dual
_atom_sites_solution_secondary   ?
loop_
_atom_site_label
_atom_site_type_symbol
_atom_site_fract_x
_atom_site_fract_y
_atom_site_fract_z
_atom_site_U_iso_or_equiv
_atom_site_adp_type
_atom_site_occupancy
_atom_site_site_symmetry_order
_atom_site_calc_flag
_atom_site_refinement_flags_posn
_atom_site_refinement_flags_adp
_atom_site_refinement_flags_occupancy
_atom_site_disorder_assembly
_atom_site_disorder_group
Si1 Si 0.22506(7) 0.82634(7) 0.41650(6) 0.0547(2) Uani 1 1 d . . . . .
Si2 Si 0.75497(7) 0.80130(7) 1.10785(6) 0.0539(2) Uani 1 1 d . . . . .
O3 O 0.15555(15) 0.32425(14) 0.56219(12) 0.0477(5) Uani 1 1 d . . . . .
O6 O 0.59556(16) 0.43989(15) 1.00619(12) 0.0493(5) Uani 1 1 d . . . . .
O7 O 0.63941(15) 0.32113(14) 0.94961(12) 0.0468(5) Uani 1 1 d . . . . .
O5 O 0.70239(15) 0.72575(15) 0.79559(13) 0.0499(5) Uani 1 1 d . . . . .
O2 O 0.09800(16) 0.43106(15) 0.49703(12) 0.0507(5) Uani 1 1 d . . . . .
O4 O 0.17024(16) 0.71576(15) 0.44348(13) 0.0534(5) Uani 1 1 d . . . . .
O8 O 0.67427(16) 0.72722(15) 1.04132(13) 0.0508(5) Uani 1 1 d . . . . .
O1 O 0.22540(16) 0.74536(16) 0.69292(14) 0.0566(5) Uani 1 1 d . . . . .
N2 N 0.39381(18) 0.62613(18) 0.63513(14) 0.0447(5) Uani 1 1 d . . . . .
N1 N 0.30203(18) 0.63991(18) 0.65419(14) 0.0455(6) Uani 1 1 d . . . . .
N4 N 0.77937(18) 0.62107(17) 0.83920(14) 0.0436(5) Uani 1 1 d . . . . .
N5 N 0.87179(17) 0.60637(17) 0.86026(14) 0.0428(5) Uani 1 1 d . . . . .
N6 N 0.72106(19) 0.68166(18) 0.98530(15) 0.0474(6) Uani 1 1 d . . . . .
N3 N 0.2239(2) 0.68735(19) 0.50940(15) 0.0506(6) Uani 1 1 d . . . . .
C54 C 0.6361(2) 0.4103(2) 0.95319(18) 0.0433(6) Uani 1 1 d . . . . .
C1 C 0.3916(2) 0.5384(2) 0.63322(17) 0.0444(6) Uani 1 1 d . . . . .
C36 C 0.8678(2) 0.5185(2) 0.86644(17) 0.0431(6) Uani 1 1 d . . . . .
C38 C 0.6832(2) 0.4640(2) 0.88178(17) 0.0426(6) Uani 1 1 d . . . . .
C3 C 0.2043(2) 0.4765(2) 0.61954(17) 0.0444(6) Uani 1 1 d . . . . .
C41 C 0.7801(2) 0.7045(2) 0.80300(17) 0.0447(6) Uani 1 1 d . . . . .
C6 C 0.3034(2) 0.7257(2) 0.68818(18) 0.0487(7) Uani 1 1 d . . . . .
C19 C 0.1481(2) 0.4118(2) 0.55230(18) 0.0446(6) Uani 1 1 d . . . . .
C57 C 0.7108(2) 0.1664(2) 1.01617(18) 0.0464(7) Uani 1 1 d . . . . .
C42 C 0.8744(2) 0.7642(2) 0.76943(17) 0.0450(6) Uani 1 1 d . . . . .
C13 C 0.4864(2) 0.5192(2) 0.61637(17) 0.0445(7) Uani 1 1 d . . . . .
C7 C 0.3994(2) 0.7897(2) 0.72484(18) 0.0477(7) Uani 1 1 d . . . . .
C40 C 0.6894(2) 0.5679(2) 0.87674(17) 0.0423(6) Uani 1 1 d . . . . .
C5 C 0.2084(2) 0.5808(2) 0.61785(18) 0.0455(7) Uani 1 1 d . . . . .
C4 C 0.1415(2) 0.5161(2) 0.67524(18) 0.0472(7) Uani 1 1 d . . . . .
H4 H 0.168120 0.525152 0.733444 0.057 Uiso 1 1 calc R U . . .
C48 C 0.9645(2) 0.5001(2) 0.88600(17) 0.0444(6) Uani 1 1 d . . . . .
C37 C 0.7726(2) 0.4408(2) 0.84845(19) 0.0474(7) Uani 1 1 d . . . . .
H37A H 0.778418 0.381960 0.873037 0.057 Uiso 1 1 calc R U . . .
H37B H 0.761647 0.429752 0.788549 0.057 Uiso 1 1 calc R U . . .
C14 C 0.4879(2) 0.4294(2) 0.59077(18) 0.0492(7) Uani 1 1 d . . . . .
H14 H 0.427306 0.379466 0.583746 0.059 Uiso 1 1 calc R U . . .
C64 C 0.6565(2) 0.6196(2) 0.94246(17) 0.0431(6) Uani 1 1 d . . . . .
H64 H 0.587723 0.606131 0.952125 0.052 Uiso 1 1 calc R U . . .
C18 C 0.5766(2) 0.5908(2) 0.62651(18) 0.0489(7) Uani 1 1 d . . . . .
H18 H 0.576880 0.651979 0.644117 0.059 Uiso 1 1 calc R U . . .
C2 C 0.3004(2) 0.4616(2) 0.65486(19) 0.0478(7) Uani 1 1 d . . . . .
H2A H 0.298229 0.458747 0.715122 0.057 Uiso 1 1 calc R U . . .
H2B H 0.305121 0.400319 0.634195 0.057 Uiso 1 1 calc R U . . .
C53 C 0.9681(2) 0.4130(2) 0.91543(18) 0.0470(7) Uani 1 1 d . . . . .
H53 H 0.908009 0.364051 0.922794 0.056 Uiso 1 1 calc R U . . .
C43 C 0.9346(2) 0.7284(2) 0.72209(18) 0.0481(7) Uani 1 1 d . . . . .
H43 H 0.920370 0.662059 0.714753 0.058 Uiso 1 1 calc R U . . .
C22 C 0.2227(2) 0.1650(2) 0.49935(19) 0.0484(7) Uani 1 1 d . . . . .
C55 C 0.5885(2) 0.2610(2) 1.0130(2) 0.0509(7) Uani 1 1 d . . . . .
H55A H 0.516486 0.255370 1.009193 0.061 Uiso 1 1 calc R U . . .
H55B H 0.616459 0.287814 1.067671 0.061 Uiso 1 1 calc R U . . .
C29 C 0.1663(2) 0.6208(2) 0.54773(18) 0.0460(7) Uani 1 1 d . . . . .
H29 H 0.097413 0.597216 0.531600 0.055 Uiso 1 1 calc R U . . .
C47 C 0.8960(2) 0.8618(2) 0.77983(19) 0.0494(7) Uani 1 1 d . . . . .
H47 H 0.854880 0.887179 0.811567 0.059 Uiso 1 1 calc R U . . .
C56 C 0.6037(2) 0.1650(2) 1.0002(2) 0.0510(7) Uani 1 1 d . . . . .
H56A H 0.561140 0.119584 1.037043 0.061 Uiso 1 1 calc R U . . .
H56B H 0.581997 0.142548 0.943209 0.061 Uiso 1 1 calc R U . . .
C8 C 0.4646(2) 0.7584(2) 0.77537(18) 0.0498(7) Uani 1 1 d . . . . .
H8 H 0.454666 0.692717 0.780856 0.060 Uiso 1 1 calc R U . . .
C44 C 1.0151(2) 0.7884(2) 0.68555(18) 0.0522(7) Uani 1 1 d . . . . .
H44 H 1.055739 0.763336 0.653093 0.063 Uiso 1 1 calc R U . . .
C12 C 0.4155(3) 0.8858(2) 0.7158(2) 0.0557(8) Uani 1 1 d . . . . .
H12 H 0.370948 0.907814 0.681862 0.067 Uiso 1 1 calc R U . . .
C16 C 0.6662(2) 0.4847(2) 0.58631(18) 0.0525(7) Uani 1 1 d . . . . .
H16 H 0.727461 0.472859 0.576555 0.063 Uiso 1 1 calc R U . . .
C20 C 0.0966(2) 0.2545(2) 0.50317(19) 0.0509(7) Uani 1 1 d . . . . .
H20A H 0.114146 0.274686 0.447005 0.061 Uiso 1 1 calc R U . . .
H20B H 0.024775 0.246619 0.508299 0.061 Uiso 1 1 calc R U . . .
C45 C 1.0365(2) 0.8851(3) 0.69617(19) 0.0558(8) Uani 1 1 d . . . . .
H45 H 1.091573 0.926465 0.670863 0.067 Uiso 1 1 calc R U . . .
C39 C 0.6136(2) 0.4966(2) 0.82237(17) 0.0447(6) Uani 1 1 d . . . . .
H39 H 0.632013 0.497020 0.764136 0.054 Uiso 1 1 calc R U . . .
C23 C 0.2465(2) 0.1617(2) 0.41817(19) 0.0519(7) Uani 1 1 d . . . . .
H23 H 0.196618 0.158053 0.375960 0.062 Uiso 1 1 calc R U . . .
C17 C 0.6658(2) 0.5741(2) 0.61132(18) 0.0515(7) Uani 1 1 d . . . . .
H17 H 0.726732 0.623779 0.618001 0.062 Uiso 1 1 calc R U . . .
C50 C 1.1445(2) 0.5548(2) 0.89396(18) 0.0490(7) Uani 1 1 d . . . . .
H50 H 1.204881 0.603465 0.886934 0.059 Uiso 1 1 calc R U . . .
C63 C 0.5029(2) 0.4740(2) 0.83204(18) 0.0480(7) Uani 1 1 d . . . . .
H63A H 0.467914 0.415085 0.802055 0.072 Uiso 1 1 calc R U . . .
H63B H 0.479568 0.525327 0.810212 0.072 Uiso 1 1 calc R U . . .
H63C H 0.489271 0.466907 0.890118 0.072 Uiso 1 1 calc R U . . .
C9 C 0.5443(2) 0.8231(2) 0.81792(19) 0.0544(8) Uani 1 1 d . . . . .
H9 H 0.587916 0.801506 0.853293 0.065 Uiso 1 1 calc R U . . .
C27 C 0.2967(3) 0.1701(2) 0.5600(2) 0.0552(8) Uani 1 1 d . . . . .
H27 H 0.282050 0.172259 0.615900 0.066 Uiso 1 1 calc R U . . .
C21 C 0.1186(2) 0.1623(2) 0.5200(2) 0.0544(8) Uani 1 1 d . . . . .
H21A H 0.109980 0.147990 0.578591 0.065 Uiso 1 1 calc R U . . .
H21B H 0.069892 0.110896 0.487582 0.065 Uiso 1 1 calc R U . . .
C62 C 0.7537(3) 0.1799(2) 1.09529(19) 0.0521(7) Uani 1 1 d . . . . .
H62 H 0.715672 0.189621 1.139073 0.062 Uiso 1 1 calc R U . . .
C49 C 1.0535(2) 0.5701(2) 0.87542(18) 0.0487(7) Uani 1 1 d . . . . .
H49 H 1.051975 0.629410 0.855181 0.058 Uiso 1 1 calc R U . . .
C68 C 0.5862(3) 0.8113(2) 1.1877(2) 0.0591(8) Uani 1 1 d . . . . .
H68A H 0.545957 0.766393 1.145936 0.089 Uiso 1 1 calc R U . . .
H68B H 0.547136 0.850719 1.207910 0.089 Uiso 1 1 calc R U . . .
H68C H 0.605217 0.776701 1.233112 0.089 Uiso 1 1 calc R U . . .
C58 C 0.7675(2) 0.1523(2) 0.95375(19) 0.0534(8) Uani 1 1 d . . . . .
H58 H 0.739443 0.142996 0.899233 0.064 Uiso 1 1 calc R U . . .
C15 C 0.5776(3) 0.4133(2) 0.57568(19) 0.0541(8) Uani 1 1 d . . . . .
H15 H 0.577889 0.352335 0.557831 0.065 Uiso 1 1 calc R U . . .
C10 C 0.5600(3) 0.9185(3) 0.8088(2) 0.0580(8) Uani 1 1 d . . . . .
H10 H 0.613914 0.962807 0.838328 0.070 Uiso 1 1 calc R U . . .
C46 C 0.9771(2) 0.9212(2) 0.7439(2) 0.0547(8) Uani 1 1 d . . . . .
H46 H 0.992403 0.987555 0.751973 0.066 Uiso 1 1 calc R U . . .
C61 C 0.8509(3) 0.1792(2) 1.1112(2) 0.0562(8) Uani 1 1 d . . . . .
H61 H 0.879078 0.188458 1.165607 0.067 Uiso 1 1 calc R U . . .
C28 C 0.0293(2) 0.4893(2) 0.6664(2) 0.0521(7) Uani 1 1 d . . . . .
H28A H 0.007289 0.473410 0.608924 0.078 Uiso 1 1 calc R U . . .
H28B H 0.007106 0.542388 0.684546 0.078 Uiso 1 1 calc R U . . .
H28C H 0.000497 0.434542 0.699903 0.078 Uiso 1 1 calc R U . . .
C60 C 0.9066(3) 0.1652(3) 1.0488(2) 0.0606(8) Uani 1 1 d . . . . .
H60 H 0.973491 0.165057 1.059793 0.073 Uiso 1 1 calc R U . . .
C51 C 1.1469(2) 0.4673(2) 0.92304(18) 0.0513(7) Uani 1 1 d . . . . .
H51 H 1.209024 0.456042 0.935253 0.062 Uiso 1 1 calc R U . . .
C67 C 0.6799(3) 0.8737(2) 1.1504(2) 0.0562(8) Uani 1 1 d . . . . .
C52 C 1.0594(3) 0.3980(2) 0.93385(19) 0.0517(7) Uani 1 1 d . . . . .
H52 H 1.061298 0.338869 0.954217 0.062 Uiso 1 1 calc R U . . .
C24 C 0.3411(3) 0.1635(2) 0.3976(2) 0.0572(8) Uani 1 1 d . . . . .
H24 H 0.356099 0.161182 0.341869 0.069 Uiso 1 1 calc R U . . .
C32 C 0.1637(3) 0.8335(2) 0.3139(2) 0.0554(8) Uani 1 1 d . . . . .
C26 C 0.3912(3) 0.1719(3) 0.5398(2) 0.0606(8) Uani 1 1 d . . . . .
H26 H 0.441166 0.175386 0.581869 0.073 Uiso 1 1 calc R U . . .
C33 C 0.2086(3) 0.9312(2) 0.2787(2) 0.0569(8) Uani 1 1 d . . . . .
H33A H 0.194188 0.978994 0.313581 0.085 Uiso 1 1 calc R U . . .
H33B H 0.179392 0.932790 0.223394 0.085 Uiso 1 1 calc R U . . .
H33C H 0.280945 0.944396 0.276642 0.085 Uiso 1 1 calc R U . . .
C70 C 0.7441(3) 0.9441(2) 1.2148(2) 0.0594(8) Uani 1 1 d . . . . .
H70A H 0.764788 0.909663 1.259663 0.089 Uiso 1 1 calc R U . . .
H70B H 0.705416 0.983182 1.236221 0.089 Uiso 1 1 calc R U . . .
H70C H 0.803354 0.984482 1.189904 0.089 Uiso 1 1 calc R U . . .
C11 C 0.4971(3) 0.9495(3) 0.7566(2) 0.0618(9) Uani 1 1 d . . . . .
H11 H 0.509749 1.015156 0.748441 0.074 Uiso 1 1 calc R U . . .
C69 C 0.6494(3) 0.9295(3) 1.0800(2) 0.0629(9) Uani 1 1 d . . . . .
H69A H 0.709361 0.971370 1.057153 0.094 Uiso 1 1 calc R U . . .
H69B H 0.608986 0.967261 1.100952 0.094 Uiso 1 1 calc R U . . .
H69C H 0.610435 0.885427 1.037191 0.094 Uiso 1 1 calc R U . . .
C25 C 0.4141(3) 0.1688(3) 0.4590(2) 0.0606(8) Uani 1 1 d . . . . .
H25 H 0.479420 0.170243 0.445571 0.073 Uiso 1 1 calc R U . . .
C59 C 0.8651(3) 0.1514(3) 0.9697(2) 0.0618(9) Uani 1 1 d . . . . .
H59 H 0.903308 0.141241 0.926166 0.074 Uiso 1 1 calc R U . . .
C34 C 0.0520(3) 0.8105(3) 0.3158(2) 0.0656(9) Uani 1 1 d . . . . .
H34A H 0.024362 0.747598 0.337976 0.098 Uiso 1 1 calc R U . . .
H34B H 0.023421 0.811733 0.260202 0.098 Uiso 1 1 calc R U . . .
H34C H 0.035518 0.857300 0.350494 0.098 Uiso 1 1 calc R U . . .
C31 C 0.1982(3) 0.9078(3) 0.4948(2) 0.0695(10) Uani 1 1 d . . . . .
H31A H 0.126930 0.901941 0.491210 0.104 Uiso 1 1 calc R U . . .
H31B H 0.236803 0.972962 0.484394 0.104 Uiso 1 1 calc R U . . .
H31C H 0.217048 0.890787 0.549605 0.104 Uiso 1 1 calc R U . . .
C66 C 0.8663(3) 0.8706(3) 1.0581(3) 0.0769(11) Uani 1 1 d . . . . .
H66A H 0.897625 0.827953 1.031872 0.115 Uiso 1 1 calc R U . . .
H66B H 0.913530 0.910770 1.099094 0.115 Uiso 1 1 calc R U . . .
H66C H 0.847287 0.910161 1.016735 0.115 Uiso 1 1 calc R U . . .
C30 C 0.3600(3) 0.8531(3) 0.4136(3) 0.0785(12) Uani 1 1 d . . . . .
H30A H 0.388166 0.846105 0.468254 0.118 Uiso 1 1 calc R U . . .
H30B H 0.388613 0.918064 0.396118 0.118 Uiso 1 1 calc R U . . .
H30C H 0.375781 0.809556 0.374961 0.118 Uiso 1 1 calc R U . . .
C35 C 0.1840(3) 0.7575(3) 0.2563(2) 0.0704(10) Uani 1 1 d . . . . .
H35A H 0.256033 0.770761 0.251804 0.106 Uiso 1 1 calc R U . . .
H35B H 0.152205 0.759282 0.202020 0.106 Uiso 1 1 calc R U . . .
H35C H 0.156443 0.694871 0.279024 0.106 Uiso 1 1 calc R U . . .
C65 C 0.7919(3) 0.7302(3) 1.1906(2) 0.0732(11) Uani 1 1 d . . . . .
H65A H 0.732545 0.694572 1.218226 0.110 Uiso 1 1 calc R U . . .
H65B H 0.839153 0.772579 1.230307 0.110 Uiso 1 1 calc R U . . .
H65C H 0.823407 0.686343 1.166597 0.110 Uiso 1 1 calc R U . . .

loop_
_atom_site_aniso_label
_atom_site_aniso_U_11
_atom_site_aniso_U_22
_atom_site_aniso_U_33
_atom_site_aniso_U_23
_atom_site_aniso_U_13
_atom_site_aniso_U_12
Si1 0.0562(5) 0.0558(5) 0.0525(5) 0.0069(4) -0.0053(4) 0.0184(4)
Si2 0.0515(5) 0.0573(5) 0.0541(5) -0.0059(4) 0.0023(4) 0.0187(4)
O3 0.0515(12) 0.0492(12) 0.0459(11) -0.0012(9) -0.0039(9) 0.0216(10)
O6 0.0536(12) 0.0551(12) 0.0456(11) 0.0028(9) 0.0078(9) 0.0252(10)
O7 0.0503(12) 0.0467(11) 0.0481(11) 0.0050(9) 0.0055(9) 0.0210(9)
O5 0.0488(12) 0.0541(12) 0.0534(12) 0.0064(9) 0.0018(9) 0.0256(10)
O2 0.0538(12) 0.0573(13) 0.0461(11) 0.0016(9) -0.0058(9) 0.0255(10)
O4 0.0609(14) 0.0572(13) 0.0484(12) 0.0069(10) -0.0052(10) 0.0284(11)
O8 0.0508(12) 0.0572(13) 0.0501(12) -0.0076(9) 0.0006(9) 0.0254(10)
O1 0.0542(13) 0.0649(14) 0.0586(13) -0.0101(11) -0.0016(10) 0.0309(11)
N2 0.0440(13) 0.0535(15) 0.0407(13) -0.0014(10) 0.0015(10) 0.0213(11)
N1 0.0465(14) 0.0523(14) 0.0432(13) -0.0018(11) 0.0004(10) 0.0236(12)
N4 0.0432(13) 0.0487(14) 0.0443(13) 0.0037(10) 0.0024(10) 0.0220(11)
N5 0.0408(13) 0.0506(14) 0.0413(12) 0.0034(10) -0.0002(10) 0.0202(11)
N6 0.0484(14) 0.0542(15) 0.0457(13) -0.0027(11) 0.0020(11) 0.0249(12)
N3 0.0559(16) 0.0533(15) 0.0472(14) 0.0054(12) -0.0039(12) 0.0242(13)
C54 0.0395(15) 0.0482(16) 0.0448(15) 0.0004(12) -0.0024(12) 0.0177(13)
C1 0.0496(17) 0.0523(17) 0.0350(14) -0.0005(12) -0.0031(12) 0.0218(14)
C36 0.0466(16) 0.0501(17) 0.0375(14) 0.0006(12) 0.0033(12) 0.0217(13)
C38 0.0429(15) 0.0452(16) 0.0427(15) 0.0000(12) 0.0019(12) 0.0179(13)
C3 0.0466(16) 0.0503(17) 0.0402(15) 0.0027(12) -0.0001(12) 0.0206(13)
C41 0.0490(17) 0.0482(16) 0.0410(15) -0.0002(12) -0.0002(12) 0.0214(14)
C6 0.0556(18) 0.0545(18) 0.0426(15) 0.0010(13) 0.0023(13) 0.0268(15)
C19 0.0413(15) 0.0513(17) 0.0443(15) 0.0021(12) 0.0049(12) 0.0183(13)
C57 0.0512(17) 0.0422(16) 0.0488(16) 0.0047(12) 0.0008(13) 0.0187(13)
C42 0.0464(16) 0.0517(17) 0.0402(15) 0.0039(12) -0.0041(12) 0.0210(14)
C13 0.0510(17) 0.0537(17) 0.0342(14) 0.0025(12) -0.0001(12) 0.0242(14)
C7 0.0517(17) 0.0524(17) 0.0429(15) -0.0043(13) 0.0065(13) 0.0210(14)
C40 0.0424(15) 0.0473(16) 0.0411(15) 0.0026(12) 0.0019(12) 0.0192(13)
C5 0.0476(16) 0.0510(17) 0.0420(15) 0.0002(12) 0.0005(12) 0.0214(14)
C4 0.0514(17) 0.0546(18) 0.0404(15) -0.0007(13) 0.0010(13) 0.0231(14)
C48 0.0498(17) 0.0516(17) 0.0378(14) -0.0016(12) 0.0007(12) 0.0247(14)
C37 0.0504(17) 0.0507(17) 0.0458(16) 0.0000(13) 0.0039(13) 0.0220(14)
C14 0.0536(18) 0.0516(17) 0.0447(16) 0.0008(13) 0.0005(13) 0.0196(14)
C64 0.0447(16) 0.0474(16) 0.0421(15) 0.0026(12) 0.0011(12) 0.0212(13)
C18 0.0563(19) 0.0538(18) 0.0414(15) 0.0013(13) 0.0007(13) 0.0242(15)
C2 0.0501(17) 0.0523(17) 0.0452(16) 0.0022(13) -0.0030(13) 0.0227(14)
C53 0.0520(17) 0.0500(17) 0.0422(15) 0.0000(12) 0.0015(13) 0.0204(14)
C43 0.0511(17) 0.0555(18) 0.0421(15) 0.0041(13) -0.0018(13) 0.0230(14)
C22 0.0537(18) 0.0447(16) 0.0496(17) -0.0007(13) 0.0013(13) 0.0192(14)
C55 0.0496(17) 0.0527(18) 0.0536(18) 0.0072(14) 0.0076(14) 0.0192(14)
C29 0.0489(17) 0.0504(17) 0.0436(15) -0.0012(13) -0.0021(13) 0.0232(14)
C47 0.0504(18) 0.0530(18) 0.0473(16) 0.0038(13) -0.0013(13) 0.0198(14)
C56 0.0504(18) 0.0497(17) 0.0552(18) 0.0062(14) 0.0035(14) 0.0183(14)
C8 0.0537(18) 0.0548(18) 0.0462(16) -0.0049(13) 0.0045(13) 0.0242(15)
C44 0.0457(17) 0.071(2) 0.0432(16) 0.0051(14) -0.0021(13) 0.0232(15)
C12 0.0563(19) 0.059(2) 0.0565(19) -0.0017(15) 0.0075(15) 0.0246(16)
C16 0.0551(19) 0.069(2) 0.0418(16) 0.0066(14) 0.0072(14) 0.0311(16)
C20 0.0483(17) 0.0561(18) 0.0501(17) -0.0035(14) -0.0023(13) 0.0196(15)
C45 0.0461(17) 0.072(2) 0.0460(17) 0.0091(15) -0.0043(13) 0.0130(16)
C39 0.0493(17) 0.0508(17) 0.0385(14) 0.0024(12) 0.0018(12) 0.0218(14)
C23 0.0593(19) 0.0499(17) 0.0502(17) -0.0009(14) -0.0029(14) 0.0228(15)
C17 0.0504(18) 0.062(2) 0.0434(16) 0.0029(14) 0.0011(13) 0.0195(15)
C50 0.0455(16) 0.0574(18) 0.0466(16) -0.0028(14) -0.0012(13) 0.0199(14)
C63 0.0480(17) 0.0533(18) 0.0453(16) -0.0009(13) -0.0034(13) 0.0199(14)
C9 0.0498(18) 0.068(2) 0.0492(17) -0.0089(15) 0.0043(14) 0.0242(16)
C27 0.063(2) 0.0592(19) 0.0469(17) 0.0024(14) 0.0031(15) 0.0233(16)
C21 0.0536(19) 0.0506(18) 0.0606(19) -0.0026(15) 0.0025(15) 0.0183(15)
C62 0.064(2) 0.0505(18) 0.0451(16) 0.0030(13) 0.0030(14) 0.0230(15)
C49 0.0537(18) 0.0532(18) 0.0446(16) 0.0014(13) 0.0015(13) 0.0244(15)
C68 0.064(2) 0.057(2) 0.061(2) -0.0002(16) 0.0122(16) 0.0230(17)
C58 0.0568(19) 0.064(2) 0.0426(16) 0.0024(14) -0.0018(14) 0.0243(16)
C15 0.068(2) 0.0583(19) 0.0456(17) 0.0008(14) 0.0044(15) 0.0336(17)
C10 0.0501(18) 0.065(2) 0.0569(19) -0.0112(16) 0.0071(15) 0.0138(16)
C46 0.0566(19) 0.0523(18) 0.0532(18) 0.0035(14) -0.0082(15) 0.0152(15)
C61 0.067(2) 0.0537(18) 0.0496(18) 0.0030(14) -0.0099(15) 0.0229(16)
C28 0.0513(18) 0.060(2) 0.0502(17) 0.0010(14) 0.0063(14) 0.0233(15)
C60 0.0518(19) 0.069(2) 0.064(2) 0.0062(17) -0.0053(16) 0.0239(17)
C51 0.0537(19) 0.064(2) 0.0440(16) -0.0058(14) -0.0058(13) 0.0314(16)
C67 0.0560(19) 0.059(2) 0.0539(19) -0.0063(15) 0.0028(15) 0.0176(16)
C52 0.063(2) 0.0538(18) 0.0461(16) -0.0005(13) -0.0050(14) 0.0313(16)
C24 0.070(2) 0.060(2) 0.0477(17) 0.0010(15) 0.0077(15) 0.0282(17)
C32 0.0577(19) 0.059(2) 0.0534(18) 0.0087(15) 0.0046(15) 0.0225(16)
C26 0.055(2) 0.074(2) 0.058(2) 0.0034(17) -0.0038(15) 0.0278(17)
C33 0.068(2) 0.0575(19) 0.0489(17) 0.0065(14) 0.0009(15) 0.0250(17)
C70 0.069(2) 0.056(2) 0.0547(19) -0.0082(15) 0.0012(16) 0.0223(17)
C11 0.068(2) 0.0519(19) 0.066(2) -0.0038(16) 0.0135(17) 0.0171(17)
C69 0.063(2) 0.059(2) 0.071(2) -0.0012(17) -0.0011(17) 0.0252(17)
C25 0.055(2) 0.067(2) 0.065(2) 0.0037(17) 0.0098(16) 0.0253(17)
C59 0.056(2) 0.081(2) 0.056(2) 0.0034(17) 0.0063(16) 0.0297(18)
C34 0.061(2) 0.081(3) 0.055(2) 0.0068(18) -0.0045(16) 0.0233(19)
C31 0.088(3) 0.067(2) 0.057(2) -0.0009(17) -0.0007(19) 0.027(2)
C66 0.062(2) 0.072(3) 0.095(3) -0.022(2) 0.019(2) 0.0157(19)
C30 0.052(2) 0.096(3) 0.088(3) 0.027(2) 0.0008(19) 0.022(2)
C35 0.090(3) 0.072(2) 0.054(2) -0.0011(17) 0.0082(19) 0.032(2)
C65 0.079(3) 0.087(3) 0.065(2) 0.001(2) -0.0069(19) 0.043(2)

_geom_special_details            
;
 All esds (except the esd in the dihedral angle between two l.s. planes)
 are estimated using the full covariance matrix.  The cell esds are taken
 into account individually in the estimation of esds in distances, angles
 and torsion angles; correlations between esds in cell parameters are only
 used when they are defined by crystal symmetry.  An approximate (isotropic)
 treatment of cell esds is used for estimating esds involving l.s. planes.
;
loop_
_geom_bond_atom_site_label_1
_geom_bond_atom_site_label_2
_geom_bond_distance
_geom_bond_site_symmetry_2
_geom_bond_publ_flag
Si1 O4 1.668(2) . ?
Si1 C32 1.870(3) . ?
Si1 C31 1.881(4) . ?
Si1 C30 1.823(4) . ?
Si2 O8 1.673(2) . ?
Si2 C67 1.869(3) . ?
Si2 C66 1.832(4) . ?
Si2 C65 1.874(4) . ?
O3 C19 1.346(3) . ?
O3 C20 1.444(4) . ?
O6 C54 1.209(3) . ?
O7 C54 1.341(3) . ?
O7 C55 1.448(3) . ?
O5 C41 1.226(3) . ?
O2 C19 1.209(3) . ?
O4 N3 1.426(3) . ?
O8 N6 1.430(3) . ?
O1 C6 1.223(4) . ?
N2 N1 1.415(3) . ?
N2 C1 1.295(4) . ?
N1 C6 1.380(4) . ?
N1 C5 1.444(4) . ?
N4 N5 1.409(3) . ?
N4 C41 1.377(4) . ?
N4 C40 1.447(4) . ?
N5 C36 1.295(4) . ?
N6 C64 1.262(4) . ?
N3 C29 1.269(4) . ?
C54 C38 1.491(4) . ?
C1 C13 1.482(4) . ?
C1 C2 1.500(4) . ?
C36 C48 1.486(4) . ?
C36 C37 1.499(4) . ?
C38 C40 1.523(4) . ?
C38 C37 1.523(4) . ?
C38 C39 1.530(4) . ?
C3 C19 1.485(4) . ?
C3 C5 1.534(4) . ?
C3 C4 1.529(4) . ?
C3 C2 1.522(4) . ?
C41 C42 1.493(4) . ?
C6 C7 1.494(4) . ?
C57 C56 1.511(4) . ?
C57 C62 1.389(4) . ?
C57 C58 1.378(4) . ?
C42 C43 1.388(4) . ?
C42 C47 1.397(4) . ?
C13 C14 1.401(4) . ?
C13 C18 1.392(4) . ?
C7 C8 1.390(4) . ?
C7 C12 1.387(4) . ?
C40 C64 1.485(4) . ?
C40 C39 1.505(4) . ?
C5 C4 1.502(4) . ?
C5 C29 1.477(4) . ?
C4 C28 1.508(4) . ?
C48 C53 1.401(4) . ?
C48 C49 1.388(4) . ?
C14 C15 1.385(4) . ?
C18 C17 1.384(4) . ?
C53 C52 1.388(4) . ?
C43 C44 1.382(4) . ?
C22 C23 1.391(4) . ?
C22 C27 1.388(4) . ?
C22 C21 1.509(4) . ?
C55 C56 1.519(4) . ?
C47 C46 1.379(4) . ?
C8 C9 1.390(4) . ?
C44 C45 1.384(5) . ?
C12 C11 1.386(5) . ?
C16 C17 1.387(4) . ?
C16 C15 1.378(5) . ?
C20 C21 1.517(4) . ?
C45 C46 1.386(5) . ?
C39 C63 1.509(4) . ?
C23 C24 1.382(4) . ?
C50 C49 1.387(4) . ?
C50 C51 1.398(4) . ?
C9 C10 1.380(5) . ?
C27 C26 1.379(5) . ?
C62 C61 1.383(5) . ?
C68 C67 1.527(5) . ?
C58 C59 1.390(4) . ?
C10 C11 1.380(5) . ?
C61 C60 1.368(5) . ?
C60 C59 1.383(5) . ?
C51 C52 1.370(5) . ?
C67 C70 1.531(5) . ?
C67 C69 1.545(5) . ?
C24 C25 1.386(5) . ?
C32 C33 1.531(5) . ?
C32 C34 1.508(5) . ?
C32 C35 1.563(5) . ?
C26 C25 1.380(5) . ?

loop_
_geom_angle_atom_site_label_1
_geom_angle_atom_site_label_2
_geom_angle_atom_site_label_3
_geom_angle
_geom_angle_site_symmetry_1
_geom_angle_site_symmetry_3
_geom_angle_publ_flag
O4 Si1 C32 103.40(14) . . ?
O4 Si1 C31 107.91(15) . . ?
O4 Si1 C30 112.45(16) . . ?
C32 Si1 C31 112.29(16) . . ?
C30 Si1 C32 112.71(18) . . ?
C30 Si1 C31 108.0(2) . . ?
O8 Si2 C67 103.41(13) . . ?
O8 Si2 C66 111.44(16) . . ?
O8 Si2 C65 108.35(16) . . ?
C67 Si2 C65 109.98(17) . . ?
C66 Si2 C67 113.87(17) . . ?
C66 Si2 C65 109.5(2) . . ?
C19 O3 C20 114.8(2) . . ?
C54 O7 C55 115.2(2) . . ?
N3 O4 Si1 112.38(18) . . ?
N6 O8 Si2 113.42(17) . . ?
C1 N2 N1 113.7(3) . . ?
N2 N1 C5 121.4(2) . . ?
C6 N1 N2 118.4(3) . . ?
C6 N1 C5 117.5(2) . . ?
N5 N4 C40 121.0(2) . . ?
C41 N4 N5 118.0(2) . . ?
C41 N4 C40 117.9(2) . . ?
C36 N5 N4 114.3(2) . . ?
C64 N6 O8 110.7(2) . . ?
C29 N3 O4 110.6(3) . . ?
O6 C54 O7 123.0(3) . . ?
O6 C54 C38 125.9(3) . . ?
O7 C54 C38 111.0(2) . . ?
N2 C1 C13 116.4(3) . . ?
N2 C1 C2 121.2(3) . . ?
C13 C1 C2 122.1(3) . . ?
N5 C36 C48 115.8(3) . . ?
N5 C36 C37 121.5(3) . . ?
C48 C36 C37 122.6(3) . . ?
C54 C38 C40 118.5(2) . . ?
C54 C38 C37 117.7(2) . . ?
C54 C38 C39 116.1(2) . . ?
C40 C38 C37 113.7(2) . . ?
C40 C38 C39 59.07(18) . . ?
C37 C38 C39 118.7(2) . . ?
C19 C3 C5 119.0(2) . . ?
C19 C3 C4 115.6(2) . . ?
C19 C3 C2 118.0(2) . . ?
C4 C3 C5 58.73(19) . . ?
C2 C3 C5 113.0(2) . . ?
C2 C3 C4 119.1(2) . . ?
O5 C41 N4 119.4(3) . . ?
O5 C41 C42 121.6(3) . . ?
N4 C41 C42 118.9(2) . . ?
O1 C6 N1 119.8(3) . . ?
O1 C6 C7 120.9(3) . . ?
N1 C6 C7 119.1(3) . . ?
O3 C19 C3 110.8(2) . . ?
O2 C19 O3 122.7(3) . . ?
O2 C19 C3 126.4(3) . . ?
C62 C57 C56 120.2(3) . . ?
C58 C57 C56 121.4(3) . . ?
C58 C57 C62 118.4(3) . . ?
C43 C42 C41 123.4(3) . . ?
C43 C42 C47 119.3(3) . . ?
C47 C42 C41 116.9(3) . . ?
C14 C13 C1 121.3(3) . . ?
C18 C13 C1 120.2(3) . . ?
C18 C13 C14 118.5(3) . . ?
C8 C7 C6 123.1(3) . . ?
C12 C7 C6 116.8(3) . . ?
C12 C7 C8 119.6(3) . . ?
N4 C40 C38 111.1(2) . . ?
N4 C40 C64 114.9(2) . . ?
N4 C40 C39 116.3(2) . . ?
C64 C40 C38 122.9(2) . . ?
C64 C40 C39 120.3(3) . . ?
C39 C40 C38 60.69(19) . . ?
N1 C5 C3 110.8(2) . . ?
N1 C5 C4 115.5(2) . . ?
N1 C5 C29 115.7(3) . . ?
C4 C5 C3 60.47(19) . . ?
C29 C5 C3 122.1(3) . . ?
C29 C5 C4 120.9(3) . . ?
C5 C4 C3 60.80(19) . . ?
C5 C4 C28 123.0(3) . . ?
C28 C4 C3 123.4(3) . . ?
C53 C48 C36 121.3(3) . . ?
C49 C48 C36 120.0(3) . . ?
C49 C48 C53 118.8(3) . . ?
C36 C37 C38 112.0(3) . . ?
C15 C14 C13 120.2(3) . . ?
N6 C64 C40 119.3(3) . . ?
C17 C18 C13 121.0(3) . . ?
C1 C2 C3 112.7(3) . . ?
C52 C53 C48 120.0(3) . . ?
C44 C43 C42 120.5(3) . . ?
C23 C22 C21 120.2(3) . . ?
C27 C22 C23 118.4(3) . . ?
C27 C22 C21 121.4(3) . . ?
O7 C55 C56 107.2(2) . . ?
N3 C29 C5 118.8(3) . . ?
C46 C47 C42 119.8(3) . . ?
C57 C56 C55 112.9(3) . . ?
C7 C8 C9 120.1(3) . . ?
C43 C44 C45 120.1(3) . . ?
C11 C12 C7 119.7(3) . . ?
C15 C16 C17 119.8(3) . . ?
O3 C20 C21 107.7(2) . . ?
C44 C45 C46 119.7(3) . . ?
C40 C39 C38 60.25(18) . . ?
C40 C39 C63 122.4(3) . . ?
C63 C39 C38 123.2(3) . . ?
C24 C23 C22 121.3(3) . . ?
C18 C17 C16 119.9(3) . . ?
C49 C50 C51 119.7(3) . . ?
C10 C9 C8 120.0(3) . . ?
C26 C27 C22 120.5(3) . . ?
C22 C21 C20 112.7(3) . . ?
C61 C62 C57 120.9(3) . . ?
C50 C49 C48 121.0(3) . . ?
C57 C58 C59 120.8(3) . . ?
C16 C15 C14 120.6(3) . . ?
C9 C10 C11 119.7(3) . . ?
C47 C46 C45 120.6(3) . . ?
C60 C61 C62 120.3(3) . . ?
C61 C60 C59 119.6(3) . . ?
C52 C51 C50 119.7(3) . . ?
C68 C67 Si2 111.1(2) . . ?
C68 C67 C70 110.3(3) . . ?
C68 C67 C69 109.2(3) . . ?
C70 C67 Si2 109.4(2) . . ?
C70 C67 C69 108.5(3) . . ?
C69 C67 Si2 108.2(2) . . ?
C51 C52 C53 120.9(3) . . ?
C23 C24 C25 119.5(3) . . ?
C33 C32 Si1 110.1(2) . . ?
C33 C32 C35 109.1(3) . . ?
C34 C32 Si1 112.9(2) . . ?
C34 C32 C33 110.5(3) . . ?
C34 C32 C35 106.5(3) . . ?
C35 C32 Si1 107.6(2) . . ?
C27 C26 C25 120.7(3) . . ?
C10 C11 C12 120.7(3) . . ?
C26 C25 C24 119.6(3) . . ?
C60 C59 C58 120.0(3) . . ?

_shelx_res_file                  
;
TITL hpd873_twin1_hklf4_a.res in P-1
    hpd873_twin1_hklf4.res
    created by SHELXL-2018/3 at 13:12:21 on 03-Apr-2024
REM Old TITL hpd873_twin1_hklf4 in P-1
REM SHELXT solution in P-1: R1 0.144, Rweak 0.007, Alpha 0.029
REM <I/s> 0.000 for 0 systematic absences, Orientation as input
REM Formula found by SHELXT: C70 N6 O8 Si2
CELL 1.54184 14.0714 14.8588 16.3784 90.572 92.785 107.376
ZERR 4 0.0002 0.0002 0.0002 0.001 0.001 0.001
LATT 1
SFAC C H N O Si
UNIT 140 164 12 16 4

L.S. 4 0 0
PLAN  10
TEMP -173
BOND
list 4
fmap 2 53
ACTA
OMIT -1 0 4
OMIT 1 1 -2
OMIT 1 1 -1
OMIT 1 0 4
OMIT -2 2 1
OMIT -1 -1 0
OMIT 1 1 0
OMIT -1 -1 -1
OMIT 2 -2 1
OMIT 1 1 1
OMIT -1 -1 -2
REM <olex2.extras>
REM <HklSrc "%.\\hpd873_twin1_hklf5.hkl">
REM </olex2.extras>

WGHT    0.030000    3.000000
BASF   0.43324
FVAR       3.63377
SI1   5    0.225059    0.826340    0.416499    11.00000    0.05620    0.05575 =
         0.05246    0.00694   -0.00529    0.01840
SI2   5    0.754965    0.801295    1.107853    11.00000    0.05150    0.05728 =
         0.05414   -0.00594    0.00228    0.01868
O3    4    0.155548    0.324252    0.562185    11.00000    0.05148    0.04925 =
         0.04594   -0.00122   -0.00393    0.02162
O6    4    0.595561    0.439892    1.006191    11.00000    0.05355    0.05505 =
         0.04561    0.00282    0.00775    0.02521
O7    4    0.639409    0.321132    0.949613    11.00000    0.05028    0.04667 =
         0.04811    0.00504    0.00553    0.02095
O5    4    0.702393    0.725749    0.795594    11.00000    0.04882    0.05414 =
         0.05340    0.00635    0.00181    0.02564
O2    4    0.097996    0.431061    0.497029    11.00000    0.05380    0.05726 =
         0.04612    0.00163   -0.00578    0.02551
O4    4    0.170240    0.715761    0.443481    11.00000    0.06094    0.05723 =
         0.04843    0.00687   -0.00518    0.02837
O8    4    0.674269    0.727223    1.041322    11.00000    0.05084    0.05717 =
         0.05012   -0.00764    0.00061    0.02536
O1    4    0.225397    0.745359    0.692920    11.00000    0.05423    0.06486 =
         0.05864   -0.01008   -0.00160    0.03089
N2    3    0.393814    0.626134    0.635131    11.00000    0.04403    0.05346 =
         0.04072   -0.00138    0.00146    0.02130
N1    3    0.302034    0.639905    0.654192    11.00000    0.04649    0.05231 =
         0.04317   -0.00181    0.00043    0.02361
N4    3    0.779374    0.621067    0.839197    11.00000    0.04318    0.04872 =
         0.04432    0.00367    0.00245    0.02203
N5    3    0.871795    0.606368    0.860260    11.00000    0.04077    0.05056 =
         0.04126    0.00342   -0.00016    0.02021
N6    3    0.721063    0.681662    0.985301    11.00000    0.04843    0.05424 =
         0.04566   -0.00272    0.00195    0.02488
N3    3    0.223900    0.687349    0.509402    11.00000    0.05591    0.05331 =
         0.04721    0.00541   -0.00395    0.02418
C54   1    0.636098    0.410349    0.953192    11.00000    0.03949    0.04821 =
         0.04476    0.00036   -0.00244    0.01765
C1    1    0.391633    0.538359    0.633224    11.00000    0.04962    0.05235 =
         0.03496   -0.00046   -0.00308    0.02178
C36   1    0.867824    0.518483    0.866443    11.00000    0.04655    0.05014 =
         0.03755    0.00058    0.00327    0.02170
C38   1    0.683203    0.464019    0.881778    11.00000    0.04293    0.04525 =
         0.04273    0.00003    0.00190    0.01786
C3    1    0.204326    0.476489    0.619543    11.00000    0.04656    0.05030 =
         0.04018    0.00266   -0.00009    0.02056
C41   1    0.780062    0.704510    0.803003    11.00000    0.04904    0.04817 =
         0.04098   -0.00020   -0.00024    0.02139
C6    1    0.303388    0.725662    0.688180    11.00000    0.05565    0.05455 =
         0.04257    0.00103    0.00230    0.02676
C19   1    0.148059    0.411763    0.552304    11.00000    0.04132    0.05132 =
         0.04429    0.00206    0.00490    0.01834
C57   1    0.710813    0.166430    1.016166    11.00000    0.05125    0.04220 =
         0.04883    0.00466    0.00085    0.01867
C42   1    0.874447    0.764192    0.769432    11.00000    0.04645    0.05175 =
         0.04021    0.00387   -0.00405    0.02098
C13   1    0.486418    0.519228    0.616375    11.00000    0.05096    0.05372 =
         0.03421    0.00254   -0.00010    0.02418
C7    1    0.399353    0.789725    0.724840    11.00000    0.05174    0.05241 =
         0.04291   -0.00434    0.00646    0.02103
C40   1    0.689377    0.567907    0.876744    11.00000    0.04235    0.04725 =
         0.04113    0.00260    0.00187    0.01924
C5    1    0.208362    0.580791    0.617847    11.00000    0.04761    0.05098 =
         0.04201    0.00019    0.00050    0.02141
C4    1    0.141482    0.516098    0.675238    11.00000    0.05136    0.05458 =
         0.04038   -0.00071    0.00097    0.02311
AFIX  13
H4    2    0.168120    0.525152    0.733444    11.00000   -1.20000
AFIX   0

C48   1    0.964511    0.500116    0.885997    11.00000    0.04983    0.05163 =
         0.03781   -0.00156    0.00071    0.02468
C37   1    0.772576    0.440801    0.848448    11.00000    0.05040    0.05069 =
         0.04576    0.00001    0.00394    0.02199
AFIX  23
H37A  2    0.778418    0.381960    0.873037    11.00000   -1.20000
H37B  2    0.761647    0.429752    0.788549    11.00000   -1.20000
AFIX   0

C14   1    0.487928    0.429424    0.590774    11.00000    0.05363    0.05157 =
         0.04471    0.00078    0.00047    0.01956
AFIX  43
H14   2    0.427306    0.379466    0.583746    11.00000   -1.20000
AFIX   0

C64   1    0.656539    0.619622    0.942461    11.00000    0.04466    0.04736 =
         0.04214    0.00262    0.00106    0.02121
AFIX  43
H64   2    0.587723    0.606131    0.952125    11.00000   -1.20000
AFIX   0

C18   1    0.576602    0.590785    0.626509    11.00000    0.05625    0.05380 =
         0.04145    0.00132    0.00074    0.02423
AFIX  43
H18   2    0.576880    0.651979    0.644117    11.00000   -1.20000
AFIX   0
C2    1    0.300438    0.461609    0.654856    11.00000    0.05014    0.05231 =
         0.04523    0.00221   -0.00296    0.02274
AFIX  23
H2A   2    0.298229    0.458747    0.715122    11.00000   -1.20000
H2B   2    0.305121    0.400319    0.634195    11.00000   -1.20000
AFIX   0

C53   1    0.968113    0.412958    0.915430    11.00000    0.05199    0.04999 =
         0.04225    0.00000    0.00152    0.02043
AFIX  43
H53   2    0.908009    0.364051    0.922794    11.00000   -1.20000
AFIX   0
C43   1    0.934603    0.728358    0.722092    11.00000    0.05106    0.05547 =
         0.04210    0.00408   -0.00181    0.02300
AFIX  43
H43   2    0.920370    0.662059    0.714753    11.00000   -1.20000
AFIX   0

C22   1    0.222729    0.164989    0.499351    11.00000    0.05373    0.04465 =
         0.04961   -0.00072    0.00126    0.01923
C55   1    0.588476    0.261016    1.013008    11.00000    0.04962    0.05270 =
         0.05363    0.00723    0.00763    0.01919
AFIX  23
H55A  2    0.516486    0.255370    1.009193    11.00000   -1.20000
H55B  2    0.616459    0.287814    1.067671    11.00000   -1.20000
AFIX   0

C29   1    0.166296    0.620817    0.547727    11.00000    0.04892    0.05036 =
         0.04364   -0.00116   -0.00211    0.02317
AFIX  43
H29   2    0.097413    0.597216    0.531600    11.00000   -1.20000
AFIX   0

C47   1    0.895994    0.861811    0.779832    11.00000    0.05039    0.05295 =
         0.04732    0.00379   -0.00130    0.01978
AFIX  43
H47   2    0.854880    0.887179    0.811567    11.00000   -1.20000
AFIX   0
C56   1    0.603709    0.164962    1.000175    11.00000    0.05041    0.04969 =
         0.05517    0.00617    0.00352    0.01835
AFIX  23
H56A  2    0.561140    0.119584    1.037043    11.00000   -1.20000
H56B  2    0.581997    0.142548    0.943209    11.00000   -1.20000
AFIX   0

C8    1    0.464570    0.758427    0.775375    11.00000    0.05367    0.05483 =
         0.04619   -0.00494    0.00454    0.02418
AFIX  43
H8    2    0.454666    0.692717    0.780856    11.00000   -1.20000
AFIX   0

C44   1    1.015057    0.788429    0.685553    11.00000    0.04567    0.07113 =
         0.04317    0.00514   -0.00215    0.02324
AFIX  43
H44   2    1.055739    0.763336    0.653093    11.00000   -1.20000
AFIX   0

C12   1    0.415537    0.885782    0.715815    11.00000    0.05632    0.05932 =
         0.05653   -0.00172    0.00748    0.02461
AFIX  43
H12   2    0.370948    0.907814    0.681862    11.00000   -1.20000
AFIX   0
C16   1    0.666240    0.484741    0.586314    11.00000    0.05512    0.06924 =
         0.04175    0.00656    0.00723    0.03108
AFIX  43
H16   2    0.727461    0.472859    0.576555    11.00000   -1.20000
AFIX   0
C20   1    0.096608    0.254528    0.503166    11.00000    0.04834    0.05612 =
         0.05009   -0.00352   -0.00230    0.01958
AFIX  23
H20A  2    0.114146    0.274686    0.447005    11.00000   -1.20000
H20B  2    0.024775    0.246619    0.508299    11.00000   -1.20000
AFIX   0

C45   1    1.036467    0.885101    0.696171    11.00000    0.04612    0.07166 =
         0.04603    0.00905   -0.00431    0.01296
AFIX  43
H45   2    1.091573    0.926465    0.670863    11.00000   -1.20000
AFIX   0
C39   1    0.613626    0.496649    0.822373    11.00000    0.04933    0.05083 =
         0.03849    0.00239    0.00180    0.02176
AFIX  13
H39   2    0.632013    0.497020    0.764136    11.00000   -1.20000
AFIX   0

C23   1    0.246473    0.161666    0.418166    11.00000    0.05929    0.04987 =
         0.05016   -0.00086   -0.00289    0.02282
AFIX  43
H23   2    0.196618    0.158053    0.375960    11.00000   -1.20000
AFIX   0
C17   1    0.665836    0.574107    0.611318    11.00000    0.05041    0.06241 =
         0.04342    0.00287    0.00106    0.01953
AFIX  43
H17   2    0.726732    0.623779    0.618001    11.00000   -1.20000
AFIX   0

C50   1    1.144492    0.554789    0.893958    11.00000    0.04551    0.05740 =
         0.04655   -0.00277   -0.00124    0.01994
AFIX  43
H50   2    1.204881    0.603465    0.886934    11.00000   -1.20000
AFIX   0
C63   1    0.502884    0.474006    0.832037    11.00000    0.04795    0.05329 =
         0.04527   -0.00093   -0.00339    0.01990
AFIX 137
H63A  2    0.467914    0.415085    0.802055    11.00000   -1.50000
H63B  2    0.479568    0.525327    0.810212    11.00000   -1.50000
H63C  2    0.489271    0.466907    0.890118    11.00000   -1.50000
AFIX   0

C9    1    0.544263    0.823078    0.817916    11.00000    0.04978    0.06839 =
         0.04918   -0.00888    0.00431    0.02423
AFIX  43
H9    2    0.587916    0.801506    0.853293    11.00000   -1.20000
AFIX   0
C27   1    0.296677    0.170056    0.560030    11.00000    0.06297    0.05924 =
         0.04687    0.00240    0.00307    0.02333
AFIX  43
H27   2    0.282050    0.172259    0.615900    11.00000   -1.20000
AFIX   0
C21   1    0.118607    0.162338    0.520030    11.00000    0.05360    0.05060 =
         0.06060   -0.00257    0.00249    0.01825
AFIX  23
H21A  2    0.109980    0.147990    0.578591    11.00000   -1.20000
H21B  2    0.069892    0.110896    0.487582    11.00000   -1.20000
AFIX   0

C62   1    0.753652    0.179853    1.095287    11.00000    0.06445    0.05050 =
         0.04512    0.00301    0.00300    0.02301
AFIX  43
H62   2    0.715672    0.189621    1.139073    11.00000   -1.20000
AFIX   0
C49   1    1.053466    0.570125    0.875417    11.00000    0.05374    0.05315 =
         0.04464    0.00141    0.00150    0.02439
AFIX  43
H49   2    1.051975    0.629410    0.855181    11.00000   -1.20000
AFIX   0
C68   1    0.586157    0.811292    1.187679    11.00000    0.06417    0.05655 =
         0.06062   -0.00019    0.01224    0.02301
AFIX 137
H68A  2    0.545957    0.766393    1.145936    11.00000   -1.50000
H68B  2    0.547136    0.850719    1.207910    11.00000   -1.50000
H68C  2    0.605217    0.776701    1.233112    11.00000   -1.50000
AFIX   0
C58   1    0.767458    0.152260    0.953748    11.00000    0.05677    0.06440 =
         0.04258    0.00238   -0.00182    0.02434
AFIX  43
H58   2    0.739443    0.142996    0.899233    11.00000   -1.20000
AFIX   0

C15   1    0.577560    0.413266    0.575681    11.00000    0.06825    0.05831 =
         0.04556    0.00084    0.00436    0.03355
AFIX  43
H15   2    0.577889    0.352335    0.557831    11.00000   -1.20000
AFIX   0
C10   1    0.559982    0.918545    0.808781    11.00000    0.05011    0.06476 =
         0.05694   -0.01124    0.00709    0.01377
AFIX  43
H10   2    0.613914    0.962807    0.838328    11.00000   -1.20000
AFIX   0

C46   1    0.977094    0.921244    0.743916    11.00000    0.05657    0.05233 =
         0.05320    0.00352   -0.00820    0.01516
AFIX  43
H46   2    0.992403    0.987555    0.751973    11.00000   -1.20000
AFIX   0
C61   1    0.850870    0.179183    1.111151    11.00000    0.06730    0.05368 =
         0.04961    0.00298   -0.00987    0.02290
AFIX  43
H61   2    0.879078    0.188458    1.165607    11.00000   -1.20000
AFIX   0

C28   1    0.029273    0.489261    0.666377    11.00000    0.05133    0.05958 =
         0.05017    0.00098    0.00631    0.02326
AFIX 137
H28A  2    0.007289    0.473410    0.608924    11.00000   -1.50000
H28B  2    0.007106    0.542388    0.684546    11.00000   -1.50000
H28C  2    0.000497    0.434542    0.699903    11.00000   -1.50000
AFIX   0

C60   1    0.906633    0.165227    1.048793    11.00000    0.05184    0.06946 =
         0.06363    0.00615   -0.00529    0.02392
AFIX  43
H60   2    0.973491    0.165057    1.059793    11.00000   -1.20000
AFIX   0
C51   1    1.146942    0.467330    0.923040    11.00000    0.05372    0.06421 =
         0.04397   -0.00576   -0.00576    0.03136
AFIX  43
H51   2    1.209024    0.456042    0.935253    11.00000   -1.20000
AFIX   0
C67   1    0.679911    0.873727    1.150403    11.00000    0.05601    0.05867 =
         0.05391   -0.00629    0.00279    0.01765
C52   1    1.059449    0.397995    0.933845    11.00000    0.06346    0.05381 =
         0.04611   -0.00053   -0.00503    0.03129
AFIX  43
H52   2    1.061298    0.338869    0.954217    11.00000   -1.20000
AFIX   0

C24   1    0.341139    0.163513    0.397647    11.00000    0.06993    0.06021 =
         0.04768    0.00104    0.00766    0.02819
AFIX  43
H24   2    0.356099    0.161182    0.341869    11.00000   -1.20000
AFIX   0
C32   1    0.163690    0.833498    0.313913    11.00000    0.05770    0.05877 =
         0.05345    0.00867    0.00461    0.02248
C26   1    0.391226    0.171915    0.539770    11.00000    0.05475    0.07427 =
         0.05765    0.00342   -0.00377    0.02776
AFIX  43
H26   2    0.441166    0.175386    0.581869    11.00000   -1.20000
AFIX   0
C33   1    0.208593    0.931210    0.278716    11.00000    0.06820    0.05746 =
         0.04891    0.00645    0.00086    0.02498
AFIX 137
H33A  2    0.194188    0.978994    0.313581    11.00000   -1.50000
H33B  2    0.179392    0.932790    0.223394    11.00000   -1.50000
H33C  2    0.280945    0.944396    0.276642    11.00000   -1.50000
AFIX   0

C70   1    0.744150    0.944098    1.214849    11.00000    0.06932    0.05604 =
         0.05467   -0.00819    0.00122    0.02233
AFIX 137
H70A  2    0.764788    0.909663    1.259663    11.00000   -1.50000
H70B  2    0.705416    0.983182    1.236221    11.00000   -1.50000
H70C  2    0.803354    0.984482    1.189904    11.00000   -1.50000
AFIX   0

C11   1    0.497061    0.949487    0.756559    11.00000    0.06759    0.05188 =
         0.06635   -0.00383    0.01352    0.01714
AFIX  43
H11   2    0.509749    1.015156    0.748441    11.00000   -1.20000
AFIX   0

C69   1    0.649383    0.929549    1.079989    11.00000    0.06317    0.05853 =
         0.07097   -0.00123   -0.00107    0.02522
AFIX 137
H69A  2    0.709361    0.971370    1.057153    11.00000   -1.50000
H69B  2    0.608986    0.967261    1.100952    11.00000   -1.50000
H69C  2    0.610435    0.885427    1.037191    11.00000   -1.50000
AFIX   0

C25   1    0.414068    0.168788    0.459015    11.00000    0.05469    0.06697 =
         0.06540    0.00368    0.00984    0.02532
AFIX  43
H25   2    0.479420    0.170243    0.445571    11.00000   -1.20000
AFIX   0

C59   1    0.865095    0.151369    0.969654    11.00000    0.05556    0.08057 =
         0.05584    0.00345    0.00633    0.02966
AFIX  43
H59   2    0.903308    0.141241    0.926166    11.00000   -1.20000
AFIX   0

C34   1    0.051972    0.810522    0.315812    11.00000    0.06139    0.08125 =
         0.05466    0.00677   -0.00454    0.02326
AFIX 137
H34A  2    0.024362    0.747598    0.337976    11.00000   -1.50000
H34B  2    0.023421    0.811733    0.260202    11.00000   -1.50000
H34C  2    0.035518    0.857300    0.350494    11.00000   -1.50000
AFIX   0
C31   1    0.198249    0.907759    0.494806    11.00000    0.08752    0.06659 =
         0.05655   -0.00090   -0.00070    0.02714
AFIX 137
H31A  2    0.126930    0.901941    0.491210    11.00000   -1.50000
H31B  2    0.236803    0.972962    0.484394    11.00000   -1.50000
H31C  2    0.217048    0.890787    0.549605    11.00000   -1.50000
AFIX   0

C66   1    0.866294    0.870602    1.058105    11.00000    0.06217    0.07203 =
         0.09470   -0.02211    0.01884    0.01567
AFIX 137
H66A  2    0.897625    0.827953    1.031872    11.00000   -1.50000
H66B  2    0.913530    0.910770    1.099094    11.00000   -1.50000
H66C  2    0.847287    0.910161    1.016735    11.00000   -1.50000
AFIX   0

C30   1    0.360008    0.853112    0.413626    11.00000    0.05205    0.09554 =
         0.08801    0.02653    0.00077    0.02181
AFIX 137
H30A  2    0.388166    0.846105    0.468254    11.00000   -1.50000
H30B  2    0.388613    0.918064    0.396118    11.00000   -1.50000
H30C  2    0.375781    0.809556    0.374961    11.00000   -1.50000
AFIX   0
C35   1    0.183986    0.757516    0.256318    11.00000    0.09026    0.07235 =
         0.05386   -0.00109    0.00815    0.03195
AFIX 137
H35A  2    0.256033    0.770761    0.251804    11.00000   -1.50000
H35B  2    0.152205    0.759282    0.202020    11.00000   -1.50000
H35C  2    0.156443    0.694871    0.279024    11.00000   -1.50000
AFIX   0

C65   1    0.791925    0.730221    1.190615    11.00000    0.07917    0.08654 =
         0.06517    0.00136   -0.00690    0.04349
AFIX 137
H65A  2    0.732545    0.694572    1.218226    11.00000   -1.50000
H65B  2    0.839153    0.772579    1.230307    11.00000   -1.50000
H65C  2    0.823407    0.686343    1.166597    11.00000   -1.50000
AFIX   0
HKLF 5


REM  hpd873_twin1_hklf4_a.res in P-1
REM wR2 = 0.1432, GooF = S = 1.002, Restrained GooF = 1.002 for all data
REM R1 = 0.0669 for 20241 Fo > 4sig(Fo) and 0.0737 for all 23211 data
REM 788 parameters refined using 0 restraints

END

WGHT      0.1043      1.2372

REM Highest difference peak  0.900,  deepest hole -0.567,  1-sigma level  0.054
Q1    1   0.7353  0.8431  1.0702  11.00000  0.05    0.90
Q2    1   0.2601  0.8026  0.3826  11.00000  0.05    0.84
Q3    1   0.3179  0.7607  0.3204  11.00000  0.05    0.48
Q4    1   0.1216  0.9190  0.4063  11.00000  0.05    0.43
Q5    1   0.3426  0.9001  0.4630  11.00000  0.05    0.41
Q6    1   0.7104  0.9191  1.0046  11.00000  0.05    0.39
Q7    1   0.7213  0.7616  1.2338  11.00000  0.05    0.36
Q8    1   0.7021  0.8174  1.1478  11.00000  0.05    0.34
Q9    1   0.3004  0.8731  0.4307  11.00000  0.05    0.33
Q10   1   0.7654  0.8810  1.1209  11.00000  0.05    0.30
;
_shelx_res_checksum              80279
_olex2_exptl_crystal_mounting_method 'nylon loop'
_olex2_submission_special_instructions 'No special instructions were received'
_oxdiff_exptl_absorpt_empirical_details 
;
Empirical correction (ABSPACK) includes:
- Absorption correction using spherical harmonics
- Frame scaling
;
_oxdiff_exptl_absorpt_empirical_full_max 2.083
_oxdiff_exptl_absorpt_empirical_full_min 0.472
_oxdiff_twin_integration_method  simultaneous
_oxdiff_twin_items               2
loop_
_twin_individual_id
_twin_individual_mass_fraction_refined
_oxdiff_twin_reflns_isolated
_oxdiff_twin_reflns_overlapped
_twin_individual_twin_lattice_type
_twin_individual_twin_matrix_11
_twin_individual_twin_matrix_12
_twin_individual_twin_matrix_13
_twin_individual_twin_matrix_21
_twin_individual_twin_matrix_22
_twin_individual_twin_matrix_23
_twin_individual_twin_matrix_31
_twin_individual_twin_matrix_32
_twin_individual_twin_matrix_33
1 0.5668(7) 39929 32442 ref 1.0000 0.0000 0.0000 0.0000 1.0000 0.0000 0.0000
0.0000 1.0000
2 0.4332(7) 39727 32442 nmt -1.0033 -0.0082 -0.0015 0.0090 -0.9975 -0.0013
0.1288 0.0578 0.9998

_twin_special_details            
;
Component 2 rotated by 179.5296\% 
around [-0.00 -0.00 1.00] (reciprocal) or [0.06 0.03 1.00] (direct)
;
